# Supplementary material for: Association Between Environmental Factors and Asthma Using Mendelian Randomization: Increased Effect of Body Mass Index on Adult-Onset Moderate-to-Severe Asthma Subtypes
Source: Front Genet. 2021 May 20;12:639905. doi: 10.3389/fgene.2021.639905 (PMC8172971; doi:10.3389/fgene.2021.639905)
Supplement: Supplementary file 6 [file Table_1.XLSX]

## Sheet: T S1
Supplementary Table 1. Environmental factors associated with asthma
Note: Field = Code for each environment specified by UK Biobank. ＊Eosinophil percetage, Nucleated red blood cell percentage are related with Eosinphile count and Nucleated red blood cell count; † BMI related trait; ‡ Physical activity and sedentary time related trait
Category	Environmatal factors	Field	PMID	Year	Title	Jorunal
White blood cells	White blood cell (leukocyte) count	30000		2017	Hematological and Biochemical Profile of Patients Suffering from Non-Atopic Asthma	Insights in chest diseases
	Basophill count	30160	24075190	2013	Basophils and allergic inflammation	Journal of Allergy and Clinical Immunology
	Basophill percentage	30220	30036597	2018	Basophil counts in PBMC populations during childhood acute wheeze/asthma are associated with future exacerbations	Journal of Allergy and Clinical Immunology
	Eosinophill count	30150	23616768	2013	Eosinophilic Inflammation in Allergic Asthma	Frontiers in Pharmacology
	Eosinophill percent＊	30210
	Lymphocyte count	30120		2017	Hematological and Biochemical Profile of Patients Suffering from Non-Atopic Asthma	Insights in chest diseases
	Lymphocyte percentage	30180		2017	Hematological and Biochemical Profile of Patients Suffering from Non-Atopic Asthma	Insights in chest diseases
	Monocyte count	30130		2017	Hematological profiles among asthmatic patients in southwest ethiopia: a comparative Cross-sectional study	Hematology & Transfusion International Journal
	Monocyte percentage	30190	31700522	2019	Differential expression of CCR2 and CX3CR1 on CD16+ monocyte subsets is associated with asthma severity	Allergy, Asthma & Clinical Immunology
	Neutrophill count	30140		2018	Role of blood neutrophilia as a biomarker in asthma	European Respiratory Journal
	Neutrophill percentage	30200	28209625	2017	Association of Blood Eosinophil and Blood Neutrophil Counts with Asthma Exacerbations in the Copenhagen General Population Study	Clinical Chemistry
Red blood cells	Red blood cell (erythrocyte) count	30010		2017	Hematological and Biochemical Profile of Patients Suffering from Non-Atopic Asthma	Insights in chest diseases
	Red blood cell (erythrocyte) distribution width	30070		2017	Hematological and Biochemical Profile of Patients Suffering from Non-Atopic Asthma	Insights in chest diseases
	Nucleated red blood cell count	30170	12592248	2003	Nucleated red blood cells in infants of mothers with asthma	American journal of obsetrics & gynecology
	Nucleated red blood cell percentage＊	30230
	Mean corpuscular haemoglobin	30050		2017	IRON DEFICIENCY ANEMIA , SERUM IRON IN CHILDREN WITH BRONCHIAL ASTHMA	Zagazig university medical journal
	Mean corpuscular haemoglobin concentration	30060		2017	Hematological and Biochemical Profile of Patients Suffering from Non-Atopic Asthma	insights in chest diseases
	Mean corpuscular volume	30040		2017	IRON DEFICIENCY ANEMIA , SERUM IRON IN CHILDREN WITH BRONCHIAL ASTHMA	Zagazig university medical journal
	Haematocrit percentage	30030		2017	Hematological and Biochemical Profile of Patients Suffering from Non-Atopic Asthma	Insights in chest diseases
	Haemoglobin concentration	30020		2017	Hematological and Biochemical Profile of Patients Suffering from Non-Atopic Asthma	Insights in chest diseases
Platelet	Platelet count	30080	25418472	2015	Platelets promote allergic asthma through the expression of CD154	Cell Mol Immunol.
	Platelet crit	30090		2015	Evaluation of Platelet Activation During an Asthmatic Attack in Children	Turkish Journal of Pediatric Disease
	Platelet distribution width	30110		2015	Importance of meanplatelet volume, platelet distribution width and red blood cell distribution width in asthmatic subjects	European Respiratory Journal
	Mean platelet (thrombocyte) volume	30100		2017	Hematological and Biochemical Profile of Patients Suffering from Non-Atopic Asthma	Insights in chest diseases
Blood lipid	Triglycerides	30870		2017	Hematological and Biochemical Profile of Patients Suffering from Non-Atopic Asthma	Insights in chest diseases
	Cholesterol	30690		2017	Hematological and Biochemical Profile of Patients Suffering from Non-Atopic Asthma	Insights in chest diseases
	HDL cholesterol	30760		2017	Hematological and Biochemical Profile of Patients Suffering from Non-Atopic Asthma	Insights in chest diseases
	LDL direct	30780	28945108	2018	Association between lipid profile and the prevalence of asthma: a meta-analysis and systemic review.	Current Medical Research and Opinion
	Apolipoprotein A	30630	19218819	2009	Association of Apolipoproteins with Symptoms of Asthma and Atopy among Schoolchildren	International Archives of Allergy and Immunology
	Apolipoprotein B	30640	25692941	2015	Serum Apolipoprotein A-I and Large High-Density Lipoprotein Particles Are Positively Correlated with FEV1 in Atopic Asthma	American Journal of Respiratory and Critical Care Medicine
Blood glucose	Glucose	30740		2017	Hematological and Biochemical Profile of Patients Suffering from Non-Atopic Asthma	Insights in chest diseases
	Glycated haemoglobin (HbA1c)	30750	24351727	2008	Asthma is associated with cardiovascular disease in a representative population sample	Obesity Research & Clinical Practice
	IGF-1	30770	24219511	2014	Targeting Insulin-Like Growth Factor-I and Insulin-Like Growth Factor–Binding Protein-3 Signaling Pathways. A Novel Therapeutic Approach for Asthma	American Journal of Respiratory Cell and Molecular Biology
Kidney	Cystatin C	30720	23035264	2012	Impact of asthmatic control status on serum cystatin C concentrations	Clinical Chemistry and Laboratory Medicine
	Creatinine	30700		2017	Hematological and Biochemical Profile of Patients Suffering from Non-Atopic Asthma	Insights in chest diseases
	Urate	30880	27881923	2016	Predictive value of serum uric acid in hospitalized adolescents and adults with acute asthma	Therapeutics and clinical risk management
	Urea	30670		2017	Hematological and Biochemical Profile of Patients Suffering from Non-Atopic Asthma	Insights in chest diseases
Immune	Rheumatoid factor	30820	15799307	2004	Serum rheumatoid factor and peripheral blood eosinophil counts in patients with bronchial asthma	Allergy
	C-reactive protein	30710	17650829	2007	C-reactive protein levels in the serum of asthmatic patients.	Annals of Allergy, Asthma & Immunology
Sex hormones	SHBG	30830	30936389	2019	Genetic and observational evidence supports a causal role of sex hormones on the development of asthm	Thorax
	Testosterone	30850	30936389	2019	Genetic and observational evidence supports a causal role of sex hormones on the development of asthm	Thorax
	Oestradiol	30800	23090385	2013	Estrogen effects in allergy and asthma	Current Opinion in Allergy and Clinical Immunology
Jaundice	Total bilirubin	30840	30209075	2018	Hyperbilirubinemia, Phototherapy, and Childhood Asthma	Pediatrics
	Direct bilirubin	30660	24186968	2013	Invited Commentary: Does Neonatal Hyperbilirubinemia Cause Asthma?	American journal of Epidemiology
Liver	Alanine aminotransferase	30620		2017	Hematological and Biochemical Profile of Patients Suffering from Non-Atopic Asthma	insights in chest diseases
	Alkaline phosphatase	30610		2015	The impact of anemia and hemoglobin level as a risk factor for asthma and allergic diseases	Indian journal of allergy asthma and immunology
	Aspartate aminotransferase	30650		2017	Hematological and Biochemical Profile of Patients Suffering from Non-Atopic Asthma	insights in chest diseases
Etc	Albumin	30600		2017	Hematological and Biochemical Profile of Patients Suffering from Non-Atopic Asthma	insights in chest diseases
	Calcium	30680	27818797	2016	Serum Magnesium and Vitamin D Levels as Indicators of Asthma Severity	Pulmonary Medicine
	Gamma glutamyltransferase	30730	18063838	2008	Lung Lining Fluid Glutathione Attenuates IL-13–Induced Asthma	American Journal of Respiratory Cell and Molecular Biology
	Phosphate	30810		2015	The impact of anemia and hemoglobin level as a risk factor for asthma and allergic diseases	Indian journal of allergy asthma and immunology
	Total protein	30860		2017	Hematological and Biochemical Profile of Patients Suffering from Non-Atopic Asthma	insights in chest diseases
	Vitamin D	30890	31719947	2019	Vitamin D plasma concentration and vitamin D receptor genetic variants confer risk of asthma: A comparison study of Taiwanese and Mongolian populations	World allergy organization journal
Intake	Cooked vegetable intake	1289	22628152	2012	Low vegetable intake is associated with allergic asthma and moderate-to-severe airway hyperresponsiveness.	Pediatric pulmonolgy
	Salad / raw vegetable intake	1299	22628152	2012	Low vegetable intake is associated with allergic asthma and moderate-to-severe airway hyperresponsiveness.	Pediatric pulmonolgy
	Fresh fruit intake	1309	28353635	2017	Effects of Fruit and Vegetable Consumption on Risk of Asthma, Wheezing and Immune Responses: A Systematic Review and Meta-Analysis	Nutrients
	Dried fruit intake	1319	28149501	2017	Is fruit and vegetable intake associated with asthma or chronic rhino-sinusitis in European adults? Results from the Global Allergy and Asthma Network of Excellence (GA2LEN) Survey	Clinical and translational allergy
	Oily fish intake	1329	24265794	2013	Fish and Fish Oil Intake in Relation to Risk of Asthma: A Systematic Review and Meta-Analysis	Plos one
	Processed meat intake	1349	31147834	2019	Association between processed meat intake and asthma symptoms in the French NutriNet-Santé cohort	European journal of Nutrition
	Cheese intake	1408	26319606	2015	Diet, interleukin-17, and childhood asthma in Puerto Ricans	Annals of allergy, asthma & immunology
	Salt added to food	1478	18496466	2008	Wheeze and Asthma in Children: Associations With Body Mass Index, Sports, Television Viewing, and Diet	Epidemology
	Coffee intake	1498	1342314	1992	caffeine intake and asthma symptoms	Annals of epidemiology
Anthropometry	Body mass index (BMI)	21001	18156567	2008	Body mass index and asthma severity in the National Asthma Survey	Thorax
	Weight	21002	22791994	2012	Asthma and obesity: does weight loss improve asthma control? a systematic review	Journal of Asthma and Allergy
	Waist circumference	48	19706838	2010	Obesity, Waist Size, and Prevalence of Current Asthma in the California Teachers Study Coho	Thorax
	Hip circumference†	49
	Trunk fat mass	23128	30949213	2019	Association between abdominal obesity and asthma: a meta-analysis	Allergy, Asthma & Clinical Immunology
	Trunk fat-free mass†	23129
	Trunk fat percentage†	23127
	Whole body fat mass	23100	24983943	2014	Effects of BMI, Fat Mass, and Lean Mass on Asthma in Childhood: A Mendelian Randomization Study	PLOS Medicine
	Whole body fat-free mass†	23101
	Body fat percentage	23099	23696466	2013	Associations of body fat percent and body mass index with childhood asthma by age and gender	Obesity
Stress	Neuroticism	20127	19254292	2009	Neuroticism, extraversion, stressful life events and asthma: a cohort study of middle‐aged adults	Allergy
Alcohol	Alcohol drinker status	20117	22129491	2012	Intake of alcohol and risk of adult-onset asthma	Respiratory Medicine
	Akcohol intake frequency	1558	10719294	2000	Alcoholic drinks: Important triggers for asthma	Journal of Allergy and Clinical Immunology
Smoking	Current tobacco smoking	1239	31178997	2019	Smoking and lung function among adults with newly onset asthma	BMJ Open Respir Res
	Ever Smoked	20160	15516679	2004	Asthma and cigarette smoking	European Respiratory Journal
	Smoking status	20116	21047869	2011	Both environmental tobacco smoke and personal smoking is related to asthma and wheeze in teenagers	Thorax
Sociodemographics factors	Townsend deprivation index (TDI)	189	12030730	2002	Socioeconomic deprivation and asthma prevalence and severity in young adolescents	European Respiratory Journal
	Household income	738	19696386	2011	Association Between Socioeconomic Status and the Development of Asthma: Analyses of Income Trajectories	American Journal of Public Health (AJPH)
	Age completed full time education	845	15303637	2004	The effect of educational level on the incidence of asthma and respiratory symptoms	Respiratory Medicine
Activity	Duration of moderate activity	894	23284646	2012	Physical Activity and Asthma: A Systematic Review and Meta-Analysis	PLOS ONE
	Duration of vigorous activity	914	29133222	2017	Physical Activity and Exercise Capacity in Severe Asthma: Key Clinical Associations	The Journal of Allergy and Clinical Immunology: In Practice
	Number of vigorous activity‡	904
	Number of moderate activity‡	884
	Duration of walk‡	874
	Number of walked 10min‡	864
	Time spent using computer‡	1080
	Time spent watching TV	1070	18496466	2008	Wheeze and Asthma in Children: Associations With Body Mass Index, Sports, Television Viewing, and Diet	Epidemology
	Time spent driving‡	1090
	Length of mobil phone use‡	1110
	Plays computer games‡	2237
	Weekly usage of mobile phone‡	1120

## Sheet: T S2
Supplementary Table 2. Association tests of environmental factors with asthma in UK Biobank
Note: P < 5.38E-04 (0.05/93)
Category	Environmatal factors	Control	Asthma	OR	LCI	UCI	P value
		(n=227,924)	(n=35,926)
	Age	57.00 (7.91)	55.86 (8.19)
	Male (%)	0.476	0.433
White blood cells	Leukocyte count (109 cells/Litre)	6.83 (2.01)	7.15 (2.12)	1.08	1.07	1.08	6.20115e-142
	Basophil count (109 cells/Litre)	0.03 (0.05)	0.04 (0.06)	2.75	2.28	3.32	4.12042e-26
	Basophil percentage (%)	0.57 (0.60)	0.58 (0.65)	1.04	1.02	1.05	3.27236e-05
	Eosinophil count (109 cells/Litre)	0.16 (0.12)	0.23 (0.18)	23.32	21.57	25.21	0
	Eosinophil percentage (%)	2.39 (1.67)	3.25 (2.39)	1.25	1.24	1.26	0
	Lymphocyte count (109 cells/Litre)	1.95 (1.14)	1.95 (1.12)	1	0.99	1.01	0.722197
	Lymphocyte percentage (%)	28.85 (7.32)	27.67 (7.34)	0.98	0.97	0.98	5.69928e-202
	Monocyte count (109 cells/Litre)	0.48 (0.22)	0.49 (0.22)	1.34	1.28	1.4	8.11907e-34
	Monocyte percentage (%)	7.12 (2.69)	6.99 (2.73)	0.99	0.98	0.99	4.22028e-06
	Neutrophil count (109 cells/Litre)	4.20 (1.37)	4.45 (1.54)	1.12	1.12	1.13	1.71355e-200
	Neutrophil percentage (%)	61.07 (8.32)	61.51 (8.6)	1.01	1.01	1.01	1.83395e-20
Red blood cells	Red blood cell (erythrocyte) count (109 cells/Litre)	4.51 (0.41)	4.51 (0.41)	1.15	1.12	1.19	1.69344e-17
	Red blood cell (erythrocyte) distribution width (%)	13.45 (0.93)	13.53 (0.99)	1.09	1.08	1.1	2.78445e-51
	Nucleated red blood cell count (109 cells/Litre)	0 (0.03)	0 (0.03)	0.94	0.65	1.35	0.725204
	Nucleated red blood cell percentage (%)	0.03 (0.40)	0.03 (0.37)	0.99	0.96	1.02	0.348095
	Mean corpuscular hemoglobin (pg)	31.57 (1.82)	31.49 (1.92)	0.98	0.98	0.99	3.63141e-08
	Mean corpuscular hemoglobin concentration (g/dl)	34.56 (1.07)	34.51 (1.10)	0.96	0.95	0.97	6.28124e-13
	Mean corpuscular volume (fl)	91.37 (4.34)	91.25 (4.51)	1	0.99	1	0.0594664
	Hematocrit percent (%)	41.19 (3.52)	41.13 (3.52)	1.02	1.01	1.02	4.24765e-15
	Hemoglobin concentration (g/dl)	14.23 (1.23)	14.19 (1.23)	1.03	1.02	1.04	1.43827e-06
Platelet	Platelet count (109 cells/Litre)	251.61 (59.07)	260.81 (61.72)	1	1	1	3.95803e-110
	Platelet crit (%)	0.23 (0.05)	0.24 (0.05)	9.51	7.51	12.05	4.36562e-78
	Platelet distribution width (%)	16.5 (0.52)	16.46 (0.51)	0.89	0.87	0.91	7.83311e-24
	Mean platelet volume (fl)	9.33 (1.08)	9.27 (1.07)	0.94	0.93	0.95	4.6409e-30
Blood lipid	Triglycerides (mmol/L)	1.75 (1.02)	1.76 (1.03)	1.04	1.02	1.05	8.06105e-10
	Cholesterol (mmol/L)	5.72 (1.14)	5.70 (1.14)	0.99	0.97	1	0.00389364
	HDL cholesterol (mmol/L)	1.45 (0.38)	1.46 (0.38)	0.95	0.92	0.98	0.00366211
	LDL direct (mmol/L)	3.57 (0.87)	3.56 (0.87)	0.98	0.96	0.99	0.000415366
	Apolipoprotein A (g/L)	1.54 (0.27)	1.55 (0.27)	1.04	0.99	1.09	0.138634
	Apolipoprotein B (g/L)	1.04 (0.24)	1.03 (0.24)	0.97	0.93	1.02	0.253459
Blood glucose	Glucose (mmol/L)	5.11 (1.18)	5.13 (1.31)	1.03	1.02	1.04	1.08334e-09
	Glycated hemoglobin (mmol/mol)	35.86 (6.32)	36.18 (6.84)	1.01	1.01	1.01	5.35983e-49
	IGF-1 (nmol/L)	21.47 (5.59)	21.13 (5.82)	0.98	0.98	0.99	1.21128e-55
Kidney	Cystain C (mg/L)	0.91 (0.17)	0.91 (0.18)	1.7	1.59	1.82	4.45024e-56
	Creatinine (umol/L)	72.54 (17.33)	71.66 (18.06)	1	1	1	0.788855
	Urate (umol/L)	309.78 (80.30)	311.12 (81.10)	1	1	1	2.38519e-51
	Urea (mmol/L)	5.46 (1.37)	5.36 (1.42)	0.98	0.97	0.99	2.95619e-06
Immune	Rheumatoid factor (IU/ml)	24.31 (19.42)	25.15 (21.00)	1	1	1	0.017692
	C reactive protein (mg/L)	2.44 (4.19)	3.14 (5.08)	1.03	1.03	1.03	1.72948e-167
Sex hormones	SHBG (nmol/L)	51.84 (27.42)	50.77 (28.27)	1	1	1	1.58638e-36
	Testosterone (nmol/L)	6.72 (6.06)	6.41 (5.97)	0.97	0.97	0.98	2.94783e-28
	Oestradiol (pmol/L)	455.29 (431.88)	471.79 (430.50)	1	1	1	0.251453
Jaundice	Total bilirubin (umol/L)	9.23 (4.46)	8.81 (4.18)	0.98	0.98	0.98	5.62102e-42
	Direct bilirubin (umol/L)	1.84 (0.86)	1.79 (0.80)	0.93	0.92	0.95	4.77339e-16
Liver	Alanine aminotransferase (U/L)	23.55 (14.03)	24.02 (14.47)	1	1	1	1.26443e-19
	Alkaline phosphatase (U/L)	83.42 (26.50)	84.01 (26.17)	1	1	1	1.40601e-12
	Aspartate aminotransferase (U/L)	26.24 (10.52)	26.14 (10.70)	1	1	1	0.0216064
Etc	Albumin (g/L)	45.30 (2.58)	45.03 (2.69)	0.96	0.95	0.96	1.30334e-82
	Calcium (mmol/L)	2.38 (0.09)	2.38 (0.09)	0.58	0.51	0.66	2.86878e-16
	Gamma glutamyltransferase (U/L)	37.18 (41.74)	38.19 (42.91)	1	1	1	2.95791e-15
	Phosphate (mmol/L)	1.16 (0.16)	1.15 (0.16)	0.79	0.73	0.85	1.73334e-09
	Total protein (g/L)	72.37 (4.02)	72.23 (4.07)	0.99	0.99	0.99	1.69253e-11
	Vitamin D (nmol/L)	50.06 (20.96)	48.23 (20.77)	1	1	1	1.67415e-38
Intake	Cooked vegetable intake (tablespoons/day)	2.72 (1.78)	2.78 (1.85)	1.02	1.02	1.03	2.28603e-14
	Salad / raw vegetable intake (tablespoons/day)	2.20 (2.01)	2.21 (2.04)	1	0.99	1	0.44557
	Fresh fruit intake (pieces/day)	2.26 (1.54)	2.27 (1.56)	1	1	1.01	0.447217
	Dried fruit intake (pieces/day)	0.84 (1.74)	0.86 (1.76)	1.01	1	1.01	0.0123439
	Oily fish intake (Frequency)	1.64 (0.92)	1.62 (0.94)	1	0.99	1.02	0.488596
	Processed meat intake (Frequency)	1.89 (1.04)	1.91 (1.05)	1.04	1.03	1.05	5.848e-11
	Cheese intake (Frequency)	2.55 (1.06)	2.55 (1.08)	1	0.99	1.01	0.861514
	Salt added to food (Frequency)	1.63 (0.85)	1.67 (0.87)	1.06	1.05	1.08	2.81847e-20
	Coffee intake (cups/day)	2.19 (2.11)	2.21 (2.28)	1.01	1	1.01	0.0537088
Anthropometry	BMI (kg/m2)	27.26 (4.59)	28.1 (5.28)	1.04	1.04	1.04	2.80096e-244
	Weight (kg)	78.12 (15.67)	79.62 (16.52)	1.01	1.01	1.01	1.69122e-146
	Waist circumference (Cm)	90.03 (13.28)	92.03 (13.99)	1.02	1.02	1.02	0
	Hip circumference (Cm)	103.18 (8.81)	104.55 (10.25)	1.02	1.01	1.02	1.9189e-159
	Trunk fat mass (kg)	13.61 (5.04)	14.42 (5.45)	1.03	1.03	1.04	4.46171e-201
	Trunk fat free mass (kg)	29.86 (6.04)	29.56 (5.90)	1.01	1	1.01	0.0039687
	Trunk fat percentage (%)	30.82 (7.86)	32.21 (8.26)	1.03	1.02	1.03	2.56245e-208
	Whole body fat mass (kg)	24.47 (9.17)	26.31 (10.54)	1.02	1.02	1.02	6.19398e-236
	Whole body fat free mass (kg)	53.67 (11.58)	53.32 (11.42)	1.01	1.01	1.01	4.93704e-17
	Body fat percentage (%)	31.01 (8.38)	32.53 (8.92)	1.03	1.03	1.03	1.29119e-239
Stress	Neuroticism	3.94 (3.21)	4.52 (3.36)	1.05	1.04	1.05	5.07109e-132
Alcohol	Alcohol drinker status	1.91 (0.38)	1.89 (0.41)	0.88	0.86	0.91	2.86121e-19
	Akcohol intake frequency	2.82 (1.47)	2.93 (1.53)	1.04	1.03	1.05	2.14994e-26
Smoking	Current tobacco smoking (Frequency)	0.13 (0.41)	0.12 (0.39)	0.92	0.9	0.95	2.14313e-08
	Ever Smoked	0.60 (0.49)	0.61 (0.49)	1.05	1.03	1.07	3.11258e-05
	Smoking status	0.65 (0.68)	0.65 (0.67)	1	0.98	1.02	0.981255
Sociodemographics factors	Townsend deprivation index (TDI)	-1.58 (2.92)	-1.32 (3.08)	1.03	1.02	1.03	7.59329e-43
	Household income	2.63 (1.18)	2.64 (1.21)	0.97	0.96	0.98	8.91e-09
	Age completed full time education	16.64 (2.20)	16.69 (2.24)	1	0.99	1.01	0.85
Activity	Duration of moderate activity	67.73 (78.37)	65.11 (76.48)	1	1	1	0.00742322
	Duration of vigorous activity	45.25 (48.69)	44.63 (48.01)	1	1	1	0.139841
	Number of vigorous activity (days)	1.87 (1.96)	1.77 (1.94)	0.97	0.97	0.98	8.56199e-18
	Number of moderate activity (days)	3.67 (2.33)	3.52 (2.35)	0.98	0.97	0.98	5.19534e-21
	Duration of walk	62.97 (79.46)	60.52 (77.60)	1	1	1	7.29021e-08
	Number of walked 10min (days)	5.44 (1.90)	5.29 (1.99)	0.97	0.96	0.97	4.59277e-33
	Time spent using computer (hours)	1.19 (1.46)	1.31 (1.55)	1.05	1.04	1.06	4.01153e-35
	Time spent watching TV (hours)	2.90 (1.57)	2.96 (1.72)	1.04	1.03	1.05	5.63605e-29
	Time spent driving (hours)	1.23 (1.43)	1.19 (1.36)	0.99	0.98	1	0.00402304
	Length of mobil phone use	2.63 (1.37)	2.76 (1.33)	1.06	1.05	1.07	1.84578e-38
	Plays computer games (Frequency)	0.23 (0.49)	0.27 (0.53)	1.15	1.13	1.17	2.0284e-37
	Weekly usage of mobile phone (category)	1.50 (1.29)	1.61 (1.33)	1.05	1.04	1.06	1.68305e-23

## Sheet: T S3
Supplementary Table 3. Neale lab GWAS summary data of environmental factors associated with asthma
Note: The GWAS summary data can be found http://www.nealelab.is/uk-biobank; UK Biobank Data Showcase Link = Data field connected to UK Biobank; File = The file name of the each environmental factors summary data; wget command = each environmental factors GWAS summary data download command.
Category	Environmatal factors	Phenotype Code	Phenotype Description	UK Biobank Data Showcase Link	File	wget command	Dropbox File
White blood cells	White blood cell (leukocyte) count	30000_raw	White blood cell (leukocyte) count	http://biobank.ctsu.ox.ac.uk/crystal/field.cgi?id=30000	30000_raw.gwas.imputed_v3.both_sexes.tsv.bgz	wget https://www.dropbox.com/s/fz6okj5qqho80tg/30000_raw.gwas.imputed_v3.both_sexes.tsv.bgz?dl=0 -O 30000_raw.gwas.imputed_v3.both_sexes.tsv.bgz	https://www.dropbox.com/s/fz6okj5qqho80tg/30000_raw.gwas.imputed_v3.both_sexes.tsv.bgz?dl=0
	Basophill count	30160	Basophill count	http://biobank.ctsu.ox.ac.uk/crystal/field.cgi?id=30160	30160.gwas.imputed_v3.both_sexes.tsv.bgz	wget https://www.dropbox.com/s/yqcaq3crygyi9vz/30160.gwas.imputed_v3.both_sexes.tsv.bgz?dl=0 -O 30160.gwas.imputed_v3.both_sexes.tsv.bgz	https://www.dropbox.com/s/yqcaq3crygyi9vz/30160.gwas.imputed_v3.both_sexes.tsv.bgz?dl=0
	Basophill percentage	30220_raw	Basophill percentage	http://biobank.ctsu.ox.ac.uk/crystal/field.cgi?id=30220	30220_raw.gwas.imputed_v3.both_sexes.tsv.bgz	wget https://www.dropbox.com/s/3uh6aalt9rq7q41/30220_raw.gwas.imputed_v3.both_sexes.tsv.bgz?dl=0 -O 30220_raw.gwas.imputed_v3.both_sexes.tsv.bgz	https://www.dropbox.com/s/3uh6aalt9rq7q41/30220_raw.gwas.imputed_v3.both_sexes.tsv.bgz?dl=0
	Eosinophill count	30150	Eosinophill count	http://biobank.ctsu.ox.ac.uk/crystal/field.cgi?id=30150	30150.gwas.imputed_v3.both_sexes.tsv.bgz	wget https://www.dropbox.com/s/inlkin3ec1j4p92/30150.gwas.imputed_v3.both_sexes.tsv.bgz?dl=0 -O 30150.gwas.imputed_v3.both_sexes.tsv.bgz	https://www.dropbox.com/s/inlkin3ec1j4p92/30150.gwas.imputed_v3.both_sexes.tsv.bgz?dl=0
	Eosinophill percentage	30210_raw	Eosinophill percentage	http://biobank.ctsu.ox.ac.uk/crystal/field.cgi?id=30210	30210_raw.gwas.imputed_v3.both_sexes.tsv.bgz	wget https://www.dropbox.com/s/sc9erg5yi3ro0t4/30210_raw.gwas.imputed_v3.both_sexes.tsv.bgz?dl=0 -O 30210_raw.gwas.imputed_v3.both_sexes.tsv.bgz	https://www.dropbox.com/s/sc9erg5yi3ro0t4/30210_raw.gwas.imputed_v3.both_sexes.tsv.bgz?dl=0
	Lymphocyte percentage	30180_raw	Lymphocyte percentage	http://biobank.ctsu.ox.ac.uk/crystal/field.cgi?id=30180	30180_raw.gwas.imputed_v3.both_sexes.tsv.bgz	wget https://www.dropbox.com/s/b1pxo0aag4qc9o4/30180_raw.gwas.imputed_v3.both_sexes.tsv.bgz?dl=0 -O 30180_raw.gwas.imputed_v3.both_sexes.tsv.bgz	https://www.dropbox.com/s/b1pxo0aag4qc9o4/30180_raw.gwas.imputed_v3.both_sexes.tsv.bgz?dl=0
	Monocyte count	30130_raw	Monocyte count	http://biobank.ctsu.ox.ac.uk/crystal/field.cgi?id=30130	30130_raw.gwas.imputed_v3.both_sexes.tsv.bgz	wget https://www.dropbox.com/s/ni4xd7oxkwbg2vq/30130_raw.gwas.imputed_v3.both_sexes.tsv.bgz?dl=0 -O 30130_raw.gwas.imputed_v3.both_sexes.tsv.bgz	https://www.dropbox.com/s/ni4xd7oxkwbg2vq/30130_raw.gwas.imputed_v3.both_sexes.tsv.bgz?dl=0
	Monocyte percentage	30190_raw	Monocyte percentage	http://biobank.ctsu.ox.ac.uk/crystal/field.cgi?id=30190	30190_raw.gwas.imputed_v3.both_sexes.tsv.bgz	wget https://www.dropbox.com/s/5inqgb8nz3rkuqx/30190_raw.gwas.imputed_v3.both_sexes.tsv.bgz?dl=0 -O 30190_raw.gwas.imputed_v3.both_sexes.tsv.bgz	https://www.dropbox.com/s/5inqgb8nz3rkuqx/30190_raw.gwas.imputed_v3.both_sexes.tsv.bgz?dl=0
	Neutrophill count	30140_raw	Neutrophill count	http://biobank.ctsu.ox.ac.uk/crystal/field.cgi?id=30140	30140_raw.gwas.imputed_v3.both_sexes.tsv.bgz	wget https://www.dropbox.com/s/36sj58z503bilx2/30140_raw.gwas.imputed_v3.both_sexes.tsv.bgz?dl=0 -O 30140_raw.gwas.imputed_v3.both_sexes.tsv.bgz	https://www.dropbox.com/s/36sj58z503bilx2/30140_raw.gwas.imputed_v3.both_sexes.tsv.bgz?dl=0
	Neutrophill percentage	30200_raw	Neutrophill percentage	http://biobank.ctsu.ox.ac.uk/crystal/field.cgi?id=30200	30200_raw.gwas.imputed_v3.both_sexes.tsv.bgz	wget https://www.dropbox.com/s/ysn81j6yyxxmh2e/30200_raw.gwas.imputed_v3.both_sexes.tsv.bgz?dl=0 -O 30200_raw.gwas.imputed_v3.both_sexes.tsv.bgz	https://www.dropbox.com/s/ysn81j6yyxxmh2e/30200_raw.gwas.imputed_v3.both_sexes.tsv.bgz?dl=0
Red blood cells	Red blood cell (erythrocyte) count	30010_raw	Red blood cell (erythrocyte) count	http://biobank.ctsu.ox.ac.uk/crystal/field.cgi?id=30010	30010_raw.gwas.imputed_v3.both_sexes.tsv.bgz	wget https://www.dropbox.com/s/9kmng7zmca5bu9s/30010_raw.gwas.imputed_v3.both_sexes.tsv.bgz?dl=0 -O 30010_raw.gwas.imputed_v3.both_sexes.tsv.bgz	https://www.dropbox.com/s/9kmng7zmca5bu9s/30010_raw.gwas.imputed_v3.both_sexes.tsv.bgz?dl=0
	Red blood cell (erythrocyte) distribution width	30070_raw	Red blood cell (erythrocyte) distribution width	http://biobank.ctsu.ox.ac.uk/crystal/field.cgi?id=30070	30070_raw.gwas.imputed_v3.both_sexes.tsv.bgz	wget https://www.dropbox.com/s/omsoq3k7tq9hhda/30070_raw.gwas.imputed_v3.both_sexes.tsv.bgz?dl=0 -O 30070_raw.gwas.imputed_v3.both_sexes.tsv.bgz	https://www.dropbox.com/s/omsoq3k7tq9hhda/30070_raw.gwas.imputed_v3.both_sexes.tsv.bgz?dl=0
	Mean corpuscular haemoglobin	30050_raw	Mean corpuscular haemoglobin	http://biobank.ctsu.ox.ac.uk/crystal/field.cgi?id=30050	30050_raw.gwas.imputed_v3.both_sexes.tsv.bgz	wget https://www.dropbox.com/s/2m8or309aonq3gm/30050_raw.gwas.imputed_v3.both_sexes.tsv.bgz?dl=0 -O 30050_raw.gwas.imputed_v3.both_sexes.tsv.bgz	https://www.dropbox.com/s/2m8or309aonq3gm/30050_raw.gwas.imputed_v3.both_sexes.tsv.bgz?dl=0
	Mean corpuscular haemoglobin concentration	30060_raw	Mean corpuscular haemoglobin concentration	http://biobank.ctsu.ox.ac.uk/crystal/field.cgi?id=30060	30060_raw.gwas.imputed_v3.both_sexes.tsv.bgz	wget https://www.dropbox.com/s/3gljw7vmrr7vxin/30060_raw.gwas.imputed_v3.both_sexes.tsv.bgz?dl=0 -O 30060_raw.gwas.imputed_v3.both_sexes.tsv.bgz	https://www.dropbox.com/s/3gljw7vmrr7vxin/30060_raw.gwas.imputed_v3.both_sexes.tsv.bgz?dl=0
	Haematocrit percentage	30030_raw	Haematocrit percentage	http://biobank.ctsu.ox.ac.uk/crystal/field.cgi?id=30030	30030_raw.gwas.imputed_v3.both_sexes.tsv.bgz	wget https://www.dropbox.com/s/ilep8lys5mx24cj/30030_raw.gwas.imputed_v3.both_sexes.tsv.bgz?dl=0 -O 30030_raw.gwas.imputed_v3.both_sexes.tsv.bgz	https://www.dropbox.com/s/ilep8lys5mx24cj/30030_raw.gwas.imputed_v3.both_sexes.tsv.bgz?dl=0
	Haemoglobin concentration	30020_raw	Haemoglobin concentration	http://biobank.ctsu.ox.ac.uk/crystal/field.cgi?id=30020	30020_raw.gwas.imputed_v3.both_sexes.tsv.bgz	wget https://www.dropbox.com/s/rvpbvobej0f3ryl/30020_raw.gwas.imputed_v3.both_sexes.tsv.bgz?dl=0 -O 30020_raw.gwas.imputed_v3.both_sexes.tsv.bgz	https://www.dropbox.com/s/rvpbvobej0f3ryl/30020_raw.gwas.imputed_v3.both_sexes.tsv.bgz?dl=0
Platelet	Platelet count	30080_raw	Platelet count	http://biobank.ctsu.ox.ac.uk/crystal/field.cgi?id=30080	30080_raw.gwas.imputed_v3.both_sexes.tsv.bgz	wget https://www.dropbox.com/s/49u5160q1ux7anq/30080_raw.gwas.imputed_v3.both_sexes.tsv.bgz?dl=0 -O 30080_raw.gwas.imputed_v3.both_sexes.tsv.bgz	https://www.dropbox.com/s/49u5160q1ux7anq/30080_raw.gwas.imputed_v3.both_sexes.tsv.bgz?dl=0
	Platelet crit	30090_raw	Platelet crit	http://biobank.ctsu.ox.ac.uk/crystal/field.cgi?id=30090	30090_raw.gwas.imputed_v3.both_sexes.tsv.bgz	wget https://www.dropbox.com/s/yy2dj1yibrm4eck/30090_raw.gwas.imputed_v3.both_sexes.tsv.bgz?dl=0 -O 30090_raw.gwas.imputed_v3.both_sexes.tsv.bgz	https://www.dropbox.com/s/yy2dj1yibrm4eck/30090_raw.gwas.imputed_v3.both_sexes.tsv.bgz?dl=0
	Platelet distribution width	30110_raw	Platelet distribution width	http://biobank.ctsu.ox.ac.uk/crystal/field.cgi?id=30110	30110_raw.gwas.imputed_v3.both_sexes.tsv.bgz	wget https://www.dropbox.com/s/bqya0cakw2cctiw/30110_raw.gwas.imputed_v3.both_sexes.tsv.bgz?dl=0 -O 30110_raw.gwas.imputed_v3.both_sexes.tsv.bgz	https://www.dropbox.com/s/bqya0cakw2cctiw/30110_raw.gwas.imputed_v3.both_sexes.tsv.bgz?dl=0
	Mean platelet (thrombocyte) volume	30100_raw	Mean platelet (thrombocyte) volume	http://biobank.ctsu.ox.ac.uk/crystal/field.cgi?id=30100	30100_raw.gwas.imputed_v3.both_sexes.tsv.bgz	wget https://www.dropbox.com/s/o5n71wqspanol31/30100_raw.gwas.imputed_v3.both_sexes.tsv.bgz?dl=0 -O 30100_raw.gwas.imputed_v3.both_sexes.tsv.bgz	https://www.dropbox.com/s/o5n71wqspanol31/30100_raw.gwas.imputed_v3.both_sexes.tsv.bgz?dl=0
Blood lipid	Triglycerides	30870_raw	Triglycerides (mmol/L)	http://biobank.ctsu.ox.ac.uk/crystal/field.cgi?id=30870	30870_raw.gwas.imputed_v3.both_sexes.tsv.bgz	wget https://www.dropbox.com/s/0tdxu9g7itbct6m/30870_raw.gwas.imputed_v3.both_sexes.tsv.bgz?dl=0 -O 30870_raw.gwas.imputed_v3.both_sexes.tsv.bgz	https://www.dropbox.com/s/0tdxu9g7itbct6m/30870_raw.gwas.imputed_v3.both_sexes.tsv.bgz?dl=0
	LDL direct	30780_raw	LDL direct (mmol/L)	http://biobank.ctsu.ox.ac.uk/crystal/field.cgi?id=30780	30780_raw.gwas.imputed_v3.both_sexes.tsv.bgz	wget https://www.dropbox.com/s/2msvdv4axfz362b/30780_raw.gwas.imputed_v3.both_sexes.tsv.bgz?dl=0 -O 30780_raw.gwas.imputed_v3.both_sexes.tsv.bgz	https://www.dropbox.com/s/2msvdv4axfz362b/30780_raw.gwas.imputed_v3.both_sexes.tsv.bgz?dl=0
Blood glucose	Glucose	30740_raw	Glucose (mmol/L)	http://biobank.ctsu.ox.ac.uk/crystal/field.cgi?id=30740	30740_raw.gwas.imputed_v3.both_sexes.tsv.bgz	wget https://www.dropbox.com/s/2ay8s1ctsm0m3qv/30740_raw.gwas.imputed_v3.both_sexes.tsv.bgz?dl=0 -O 30740_raw.gwas.imputed_v3.both_sexes.tsv.bgz	https://www.dropbox.com/s/2ay8s1ctsm0m3qv/30740_raw.gwas.imputed_v3.both_sexes.tsv.bgz?dl=0
	Glycated haemoglobin (HbA1c)	30750_raw	Glycated haemoglobin (mmol/mol)	http://biobank.ctsu.ox.ac.uk/crystal/field.cgi?id=30750	30750_raw.gwas.imputed_v3.both_sexes.tsv.bgz	wget https://www.dropbox.com/s/c4sgeauksc2cizh/30750_raw.gwas.imputed_v3.both_sexes.tsv.bgz?dl=0 -O 30750_raw.gwas.imputed_v3.both_sexes.tsv.bgz	https://www.dropbox.com/s/c4sgeauksc2cizh/30750_raw.gwas.imputed_v3.both_sexes.tsv.bgz?dl=0
	IGF-1	30770_raw	IGF-1 (nmol/L)	http://biobank.ctsu.ox.ac.uk/crystal/field.cgi?id=30770	30770_raw.gwas.imputed_v3.both_sexes.tsv.bgz	wget https://www.dropbox.com/s/t4k24nkghzme5i8/30770_raw.gwas.imputed_v3.both_sexes.tsv.bgz?dl=0 -O 30770_raw.gwas.imputed_v3.both_sexes.tsv.bgz	https://www.dropbox.com/s/t4k24nkghzme5i8/30770_raw.gwas.imputed_v3.both_sexes.tsv.bgz?dl=0
Kidney	Cystatin C	30720_raw	Cystatin C (mg/L)	http://biobank.ctsu.ox.ac.uk/crystal/field.cgi?id=30720	30720_raw.gwas.imputed_v3.both_sexes.tsv.bgz	wget https://www.dropbox.com/s/cxszx9hbq7hay59/30720_raw.gwas.imputed_v3.both_sexes.tsv.bgz?dl=0 -O 30720_raw.gwas.imputed_v3.both_sexes.tsv.bgz	https://www.dropbox.com/s/cxszx9hbq7hay59/30720_raw.gwas.imputed_v3.both_sexes.tsv.bgz?dl=0
	Urate	30880_raw	Urate (umol/L)	http://biobank.ctsu.ox.ac.uk/crystal/field.cgi?id=30880	30880_raw.gwas.imputed_v3.both_sexes.tsv.bgz	wget https://www.dropbox.com/s/1l8zpo2ivikdh8x/30880_raw.gwas.imputed_v3.both_sexes.tsv.bgz?dl=0 -O 30880_raw.gwas.imputed_v3.both_sexes.tsv.bgz	https://www.dropbox.com/s/1l8zpo2ivikdh8x/30880_raw.gwas.imputed_v3.both_sexes.tsv.bgz?dl=0
	Urea	30670_raw	Urea (mmol/L)	http://biobank.ctsu.ox.ac.uk/crystal/field.cgi?id=30670	30670_raw.gwas.imputed_v3.both_sexes.tsv.bgz	wget https://www.dropbox.com/s/64y2g5ri4rm4j29/30670_raw.gwas.imputed_v3.both_sexes.tsv.bgz?dl=0 -O 30670_raw.gwas.imputed_v3.both_sexes.tsv.bgz	https://www.dropbox.com/s/64y2g5ri4rm4j29/30670_raw.gwas.imputed_v3.both_sexes.tsv.bgz?dl=0
Immune	C-reactive protein	30710_raw	C-reactive protein (mg/L)	http://biobank.ctsu.ox.ac.uk/crystal/field.cgi?id=30710	30710_raw.gwas.imputed_v3.both_sexes.tsv.bgz	wget https://www.dropbox.com/s/i8hg3jlc8fetcob/30710_raw.gwas.imputed_v3.both_sexes.tsv.bgz?dl=0 -O 30710_raw.gwas.imputed_v3.both_sexes.tsv.bgz	https://www.dropbox.com/s/i8hg3jlc8fetcob/30710_raw.gwas.imputed_v3.both_sexes.tsv.bgz?dl=0
Sex hormones	SHBG	30830_raw	SHBG (nmol/L)	http://biobank.ctsu.ox.ac.uk/crystal/field.cgi?id=30830	30830_raw.gwas.imputed_v3.both_sexes.tsv.bgz	wget https://www.dropbox.com/s/rxfs717y8us4mi1/30830_raw.gwas.imputed_v3.both_sexes.tsv.bgz?dl=0 -O 30830_raw.gwas.imputed_v3.both_sexes.tsv.bgz	https://www.dropbox.com/s/rxfs717y8us4mi1/30830_raw.gwas.imputed_v3.both_sexes.tsv.bgz?dl=0
	Testosterone	30850_raw	Testosterone (nmol/L)	http://biobank.ctsu.ox.ac.uk/crystal/field.cgi?id=30850	30850_raw.gwas.imputed_v3.both_sexes.tsv.bgz	wget https://www.dropbox.com/s/bprbdjvee61pvug/30850_raw.gwas.imputed_v3.both_sexes.tsv.bgz?dl=0 -O 30850_raw.gwas.imputed_v3.both_sexes.tsv.bgz	https://www.dropbox.com/s/bprbdjvee61pvug/30850_raw.gwas.imputed_v3.both_sexes.tsv.bgz?dl=0
Jaundice	Total bilirubin	30840_raw	Total bilirubin (umol/L)	http://biobank.ctsu.ox.ac.uk/crystal/field.cgi?id=30840	30840_raw.gwas.imputed_v3.both_sexes.tsv.bgz	wget https://www.dropbox.com/s/gzplxpzzv6bqlob/30840_raw.gwas.imputed_v3.both_sexes.tsv.bgz?dl=0 -O 30840_raw.gwas.imputed_v3.both_sexes.tsv.bgz	https://www.dropbox.com/s/gzplxpzzv6bqlob/30840_raw.gwas.imputed_v3.both_sexes.tsv.bgz?dl=0
	Direct bilirubin	30660_raw	Direct bilirubin (umol/L)	http://biobank.ctsu.ox.ac.uk/crystal/field.cgi?id=30660	30660_raw.gwas.imputed_v3.both_sexes.tsv.bgz	wget https://www.dropbox.com/s/w3b43gzmcni9kgv/30660_raw.gwas.imputed_v3.both_sexes.tsv.bgz?dl=0 -O 30660_raw.gwas.imputed_v3.both_sexes.tsv.bgz	https://www.dropbox.com/s/w3b43gzmcni9kgv/30660_raw.gwas.imputed_v3.both_sexes.tsv.bgz?dl=0
Liver	Alanine aminotransferase	30620_raw	Alanine aminotransferase (U/L)	http://biobank.ctsu.ox.ac.uk/crystal/field.cgi?id=30620	30620_raw.gwas.imputed_v3.both_sexes.tsv.bgz	wget https://www.dropbox.com/s/r4m4o74wd3uzef4/30620_raw.gwas.imputed_v3.both_sexes.tsv.bgz?dl=0 -O 30620_raw.gwas.imputed_v3.both_sexes.tsv.bgz	https://www.dropbox.com/s/r4m4o74wd3uzef4/30620_raw.gwas.imputed_v3.both_sexes.tsv.bgz?dl=0
	Alkaline phosphatase	30610_raw	Alkaline phosphatase (U/L)	http://biobank.ctsu.ox.ac.uk/crystal/field.cgi?id=30610	30610_raw.gwas.imputed_v3.both_sexes.tsv.bgz	wget https://www.dropbox.com/s/okr4egjcpgxrpsx/30610_raw.gwas.imputed_v3.both_sexes.tsv.bgz?dl=0 -O 30610_raw.gwas.imputed_v3.both_sexes.tsv.bgz	https://www.dropbox.com/s/okr4egjcpgxrpsx/30610_raw.gwas.imputed_v3.both_sexes.tsv.bgz?dl=0
Etc	Albumin	30600_raw	Albumin (g/L)	http://biobank.ctsu.ox.ac.uk/crystal/field.cgi?id=30600	30600_raw.gwas.imputed_v3.both_sexes.tsv.bgz	wget https://www.dropbox.com/s/o60qh1jcosijhbs/30600_raw.gwas.imputed_v3.both_sexes.tsv.bgz?dl=0 -O 30600_raw.gwas.imputed_v3.both_sexes.tsv.bgz	https://www.dropbox.com/s/o60qh1jcosijhbs/30600_raw.gwas.imputed_v3.both_sexes.tsv.bgz?dl=0
	Calcium	30680_raw	Calcium (mmol/L)	http://biobank.ctsu.ox.ac.uk/crystal/field.cgi?id=30680	30680_raw.gwas.imputed_v3.both_sexes.tsv.bgz	wget https://www.dropbox.com/s/uqkniwmojs2n4ow/30680_raw.gwas.imputed_v3.both_sexes.tsv.bgz?dl=0 -O 30680_raw.gwas.imputed_v3.both_sexes.tsv.bgz	https://www.dropbox.com/s/uqkniwmojs2n4ow/30680_raw.gwas.imputed_v3.both_sexes.tsv.bgz?dl=0
	Gamma glutamyltransferase	30730_raw	Gamma glutamyltransferase (U/L)	http://biobank.ctsu.ox.ac.uk/crystal/field.cgi?id=30730	30730_raw.gwas.imputed_v3.both_sexes.tsv.bgz	wget https://www.dropbox.com/s/n68vzsljo71avi6/30730_raw.gwas.imputed_v3.both_sexes.tsv.bgz?dl=0 -O 30730_raw.gwas.imputed_v3.both_sexes.tsv.bgz	https://www.dropbox.com/s/n68vzsljo71avi6/30730_raw.gwas.imputed_v3.both_sexes.tsv.bgz?dl=0
	Phosphate	30810_raw	Phosphate (mmol/L)	http://biobank.ctsu.ox.ac.uk/crystal/field.cgi?id=30810	30810_raw.gwas.imputed_v3.both_sexes.tsv.bgz	wget https://www.dropbox.com/s/iffsgq9pog1mhup/30810_raw.gwas.imputed_v3.both_sexes.tsv.bgz?dl=0 -O 30810_raw.gwas.imputed_v3.both_sexes.tsv.bgz	https://www.dropbox.com/s/iffsgq9pog1mhup/30810_raw.gwas.imputed_v3.both_sexes.tsv.bgz?dl=0
	Total protein	30860_raw	Total protein (g/L)	http://biobank.ctsu.ox.ac.uk/crystal/field.cgi?id=30860	30860_raw.gwas.imputed_v3.both_sexes.tsv.bgz	wget https://www.dropbox.com/s/m0j5cltw7n2q1t2/30860_raw.gwas.imputed_v3.both_sexes.tsv.bgz?dl=0 -O 30860_raw.gwas.imputed_v3.both_sexes.tsv.bgz	https://www.dropbox.com/s/m0j5cltw7n2q1t2/30860_raw.gwas.imputed_v3.both_sexes.tsv.bgz?dl=0
	Vitamin D	30890_raw	Vitamin D (nmol/L)	http://biobank.ctsu.ox.ac.uk/crystal/field.cgi?id=30890	30890_raw.gwas.imputed_v3.both_sexes.tsv.bgz	wget https://www.dropbox.com/s/2kbx4nqmzlvetj0/30890_raw.gwas.imputed_v3.both_sexes.tsv.bgz?dl=0 -O 30890_raw.gwas.imputed_v3.both_sexes.tsv.bgz	https://www.dropbox.com/s/2kbx4nqmzlvetj0/30890_raw.gwas.imputed_v3.both_sexes.tsv.bgz?dl=0
Intake	Cooked vegetable intake	1289	Cooked vegetable intake	http://biobank.ctsu.ox.ac.uk/crystal/field.cgi?id=1289	1289.gwas.imputed_v3.both_sexes.tsv.bgz	wget https://www.dropbox.com/s/cm2gkq8ujbsx7h2/1289.gwas.imputed_v3.both_sexes.tsv.bgz?dl=0 -O 1289.gwas.imputed_v3.both_sexes.tsv.bgz	https://www.dropbox.com/s/cm2gkq8ujbsx7h2/1289.gwas.imputed_v3.both_sexes.tsv.bgz?dl=0
	Processed meat intake	1349	Processed meat intake	http://biobank.ctsu.ox.ac.uk/crystal/field.cgi?id=1349	1349.gwas.imputed_v3.both_sexes.tsv.bgz	wget https://www.dropbox.com/s/n2igj1d3smapf81/1349.gwas.imputed_v3.both_sexes.tsv.bgz?dl=0 -O 1349.gwas.imputed_v3.both_sexes.tsv.bgz	https://www.dropbox.com/s/n2igj1d3smapf81/1349.gwas.imputed_v3.both_sexes.tsv.bgz?dl=0
	Salt added to food	1478	Salt added to food	http://biobank.ctsu.ox.ac.uk/crystal/field.cgi?id=1478	1478.gwas.imputed_v3.both_sexes.tsv.bgz	wget https://www.dropbox.com/s/xps6hllexxm0q76/1478.gwas.imputed_v3.both_sexes.tsv.bgz?dl=0 -O 1478.gwas.imputed_v3.both_sexes.tsv.bgz	https://www.dropbox.com/s/xps6hllexxm0q76/1478.gwas.imputed_v3.both_sexes.tsv.bgz?dl=0
Anthropometry	Body mass index (BMI)	21001_raw	Body mass index (BMI)	http://biobank.ctsu.ox.ac.uk/crystal/field.cgi?id=21001	21001_raw.gwas.imputed_v3.both_sexes.tsv.bgz	wget https://www.dropbox.com/s/tx8iw9lk53z3vj9/21001_raw.gwas.imputed_v3.both_sexes.tsv.bgz?dl=0 -O 21001_raw.gwas.imputed_v3.both_sexes.tsv.bgz	https://www.dropbox.com/s/tx8iw9lk53z3vj9/21001_raw.gwas.imputed_v3.both_sexes.tsv.bgz?dl=0
	Weight	21002_raw	Weight	http://biobank.ctsu.ox.ac.uk/crystal/field.cgi?id=21002	21002_raw.gwas.imputed_v3.both_sexes.tsv.bgz	wget https://www.dropbox.com/s/3x6vhd7hmw48wxn/21002_raw.gwas.imputed_v3.both_sexes.tsv.bgz?dl=0 -O 21002_raw.gwas.imputed_v3.both_sexes.tsv.bgz	https://www.dropbox.com/s/3x6vhd7hmw48wxn/21002_raw.gwas.imputed_v3.both_sexes.tsv.bgz?dl=0
	Waist circumference	48_raw	Waist circumference	http://biobank.ctsu.ox.ac.uk/crystal/field.cgi?id=48	48_raw.gwas.imputed_v3.both_sexes.tsv.bgz	wget https://www.dropbox.com/s/7eturt63binzdk9/48_raw.gwas.imputed_v3.both_sexes.tsv.bgz?dl=0 -O 48_raw.gwas.imputed_v3.both_sexes.tsv.bgz	https://www.dropbox.com/s/7eturt63binzdk9/48_raw.gwas.imputed_v3.both_sexes.tsv.bgz?dl=0
	Hip circumference	49_raw	Hip circumference	http://biobank.ctsu.ox.ac.uk/crystal/field.cgi?id=49	49_raw.gwas.imputed_v3.both_sexes.tsv.bgz	wget https://www.dropbox.com/s/m53tsm0xfi1ng94/49_raw.gwas.imputed_v3.both_sexes.tsv.bgz?dl=0 -O 49_raw.gwas.imputed_v3.both_sexes.tsv.bgz	https://www.dropbox.com/s/m53tsm0xfi1ng94/49_raw.gwas.imputed_v3.both_sexes.tsv.bgz?dl=0
	Trunk fat mass	23128_raw	Trunk fat mass	http://biobank.ctsu.ox.ac.uk/crystal/field.cgi?id=23128	23128_raw.gwas.imputed_v3.both_sexes.tsv.bgz	wget https://www.dropbox.com/s/vy1wvh7njdujv10/23128_raw.gwas.imputed_v3.both_sexes.tsv.bgz?dl=0 -O 23128_raw.gwas.imputed_v3.both_sexes.tsv.bgz	https://www.dropbox.com/s/vy1wvh7njdujv10/23128_raw.gwas.imputed_v3.both_sexes.tsv.bgz?dl=0
	Trunk fat percentage	23127_raw	Trunk fat percentage	http://biobank.ctsu.ox.ac.uk/crystal/field.cgi?id=23127	23127_raw.gwas.imputed_v3.both_sexes.tsv.bgz	wget https://www.dropbox.com/s/p4ibxnbblrf70au/23127_raw.gwas.imputed_v3.both_sexes.tsv.bgz?dl=0 -O 23127_raw.gwas.imputed_v3.both_sexes.tsv.bgz	https://www.dropbox.com/s/p4ibxnbblrf70au/23127_raw.gwas.imputed_v3.both_sexes.tsv.bgz?dl=0
	Whole body fat mass	23100_raw	Whole body fat mass	http://biobank.ctsu.ox.ac.uk/crystal/field.cgi?id=23100	23100_raw.gwas.imputed_v3.both_sexes.tsv.bgz	wget https://www.dropbox.com/s/8dlfldvckg57u91/23100_raw.gwas.imputed_v3.both_sexes.tsv.bgz?dl=0 -O 23100_raw.gwas.imputed_v3.both_sexes.tsv.bgz	https://www.dropbox.com/s/8dlfldvckg57u91/23100_raw.gwas.imputed_v3.both_sexes.tsv.bgz?dl=0
	Whole body fat-free mass	23101_raw	Whole body fat-free mass	http://biobank.ctsu.ox.ac.uk/crystal/field.cgi?id=23101	23101_raw.gwas.imputed_v3.both_sexes.tsv.bgz	wget https://www.dropbox.com/s/gpjv6j7w1yp4abk/23101_raw.gwas.imputed_v3.both_sexes.tsv.bgz?dl=0 -O 23101_raw.gwas.imputed_v3.both_sexes.tsv.bgz	https://www.dropbox.com/s/gpjv6j7w1yp4abk/23101_raw.gwas.imputed_v3.both_sexes.tsv.bgz?dl=0
	Body fat percentage	23099_raw	Body fat percentage	http://biobank.ctsu.ox.ac.uk/crystal/field.cgi?id=23099	23099_raw.gwas.imputed_v3.both_sexes.tsv.bgz	wget https://www.dropbox.com/s/zmspfyl2se2op3n/23099_raw.gwas.imputed_v3.both_sexes.tsv.bgz?dl=0 -O 23099_raw.gwas.imputed_v3.both_sexes.tsv.bgz	https://www.dropbox.com/s/zmspfyl2se2op3n/23099_raw.gwas.imputed_v3.both_sexes.tsv.bgz?dl=0
Stress	Neuroticism	20127_raw	Neuroticism score	http://biobank.ctsu.ox.ac.uk/crystal/field.cgi?id=20127	20127_raw.gwas.imputed_v3.both_sexes.tsv.bgz	wget https://www.dropbox.com/s/k282ebqa67x6r81/20127_raw.gwas.imputed_v3.both_sexes.tsv.bgz?dl=0 -O 20127_raw.gwas.imputed_v3.both_sexes.tsv.bgz	https://www.dropbox.com/s/k282ebqa67x6r81/20127_raw.gwas.imputed_v3.both_sexes.tsv.bgz?dl=0
Alcohol	Alcohol drinker status	20117_2	Alcohol drinker status: Current	http://biobank.ctsu.ox.ac.uk/crystal/field.cgi?id=20117	20117_2.gwas.imputed_v3.both_sexes.tsv.bgz	wget https://www.dropbox.com/s/e3asqp6e85cfm2x/20117_2.gwas.imputed_v3.both_sexes.tsv.bgz?dl=0 -O 20117_2.gwas.imputed_v3.both_sexes.tsv.bgz	https://www.dropbox.com/s/e3asqp6e85cfm2x/20117_2.gwas.imputed_v3.both_sexes.tsv.bgz?dl=0
	Akcohol intake frequency	1558	Alcohol intake frequency.	http://biobank.ctsu.ox.ac.uk/crystal/field.cgi?id=1558	1558.gwas.imputed_v3.both_sexes.tsv.bgz	wget https://www.dropbox.com/s/bi7t4rekkhpa4ks/1558.gwas.imputed_v3.both_sexes.tsv.bgz?dl=0 -O 1558.gwas.imputed_v3.both_sexes.tsv.bgz	https://www.dropbox.com/s/bi7t4rekkhpa4ks/1558.gwas.imputed_v3.both_sexes.tsv.bgz?dl=0
Smoking	Current tobacco smoking	1239	Current tobacco smoking	http://biobank.ctsu.ox.ac.uk/crystal/field.cgi?id=1239	1239.gwas.imputed_v3.both_sexes.tsv.bgz	wget https://www.dropbox.com/s/nwqshg5soaayh03/1239.gwas.imputed_v3.both_sexes.tsv.bgz?dl=0 -O 1239.gwas.imputed_v3.both_sexes.tsv.bgz	https://www.dropbox.com/s/nwqshg5soaayh03/1239.gwas.imputed_v3.both_sexes.tsv.bgz?dl=0
	Ever Smoked	20160	Ever smoked	http://biobank.ctsu.ox.ac.uk/crystal/field.cgi?id=20160	20160.gwas.imputed_v3.both_sexes.tsv.bgz	wget https://www.dropbox.com/s/2vxlmq7q7ozxgf9/20160.gwas.imputed_v3.both_sexes.tsv.bgz?dl=0 -O 20160.gwas.imputed_v3.both_sexes.tsv.bgz	https://www.dropbox.com/s/2vxlmq7q7ozxgf9/20160.gwas.imputed_v3.both_sexes.tsv.bgz?dl=0
Sociodemographics factor	Townsend deprivation index (TDI)	189_raw	Townsend deprivation index at recruitment	http://biobank.ctsu.ox.ac.uk/crystal/field.cgi?id=189	189_raw.gwas.imputed_v3.both_sexes.tsv.bgz	wget https://www.dropbox.com/s/hahel3kdygxr209/189_raw.gwas.imputed_v3.both_sexes.tsv.bgz?dl=0 -O 189_raw.gwas.imputed_v3.both_sexes.tsv.bgz	https://www.dropbox.com/s/hahel3kdygxr209/189_raw.gwas.imputed_v3.both_sexes.tsv.bgz?dl=0
	Household income	738	Average total household income before tax	http://biobank.ctsu.ox.ac.uk/crystal/field.cgi?id=738	738.gwas.imputed_v3.both_sexes.tsv.bgz	wget https://www.dropbox.com/s/8dh7tulntqo7zcn/738.gwas.imputed_v3.both_sexes.tsv.bgz?dl=0 -O 738.gwas.imputed_v3.both_sexes.tsv.bgz	https://www.dropbox.com/s/8dh7tulntqo7zcn/738.gwas.imputed_v3.both_sexes.tsv.bgz?dl=0
Activity	Number of vigorous activity	904	Number of days/week of vigorous physical activity 10+ minutes	http://biobank.ctsu.ox.ac.uk/crystal/field.cgi?id=904	904.gwas.imputed_v3.both_sexes.tsv.bgz	wget https://www.dropbox.com/s/amk5pei2rvazrma/904.gwas.imputed_v3.both_sexes.tsv.bgz?dl=0 -O 904.gwas.imputed_v3.both_sexes.tsv.bgz	https://www.dropbox.com/s/amk5pei2rvazrma/904.gwas.imputed_v3.both_sexes.tsv.bgz?dl=0
	Number of moderate activity	884	Number of days/week of moderate physical activity 10+ minutes	http://biobank.ctsu.ox.ac.uk/crystal/field.cgi?id=884	884.gwas.imputed_v3.both_sexes.tsv.bgz	wget https://www.dropbox.com/s/52gdgk8avo1obv0/884.gwas.imputed_v3.both_sexes.tsv.bgz?dl=0 -O 884.gwas.imputed_v3.both_sexes.tsv.bgz	https://www.dropbox.com/s/52gdgk8avo1obv0/884.gwas.imputed_v3.both_sexes.tsv.bgz?dl=0
	Duration of walk	874_raw	Duration of walks	http://biobank.ctsu.ox.ac.uk/crystal/field.cgi?id=874	874_raw.gwas.imputed_v3.both_sexes.tsv.bgz	wget https://www.dropbox.com/s/b1ce2pjycn80yy2/874_raw.gwas.imputed_v3.both_sexes.tsv.bgz?dl=0 -O 874_raw.gwas.imputed_v3.both_sexes.tsv.bgz	https://www.dropbox.com/s/b1ce2pjycn80yy2/874_raw.gwas.imputed_v3.both_sexes.tsv.bgz?dl=0
	Number of walked 10min	864	Number of days/week walked 10+ minutes	http://biobank.ctsu.ox.ac.uk/crystal/field.cgi?id=864	864.gwas.imputed_v3.both_sexes.tsv.bgz	wget https://www.dropbox.com/s/1vbw3yzwtwxmjsp/864.gwas.imputed_v3.both_sexes.tsv.bgz?dl=0 -O 864.gwas.imputed_v3.both_sexes.tsv.bgz	https://www.dropbox.com/s/1vbw3yzwtwxmjsp/864.gwas.imputed_v3.both_sexes.tsv.bgz?dl=0
	Time spent using computer	1080	Time spent using computer	http://biobank.ctsu.ox.ac.uk/crystal/field.cgi?id=1080	1080.gwas.imputed_v3.both_sexes.tsv.bgz	wget https://www.dropbox.com/s/vsfzxc4kgzph32u/1080.gwas.imputed_v3.both_sexes.tsv.bgz?dl=0 -O 1080.gwas.imputed_v3.both_sexes.tsv.bgz	https://www.dropbox.com/s/vsfzxc4kgzph32u/1080.gwas.imputed_v3.both_sexes.tsv.bgz?dl=0
	Time spent watching TV	1070	Time spent watching television (TV)	http://biobank.ctsu.ox.ac.uk/crystal/field.cgi?id=1070	1070.gwas.imputed_v3.both_sexes.tsv.bgz	wget https://www.dropbox.com/s/lrbtdmcr4nqfrph/1070.gwas.imputed_v3.both_sexes.tsv.bgz?dl=0 -O 1070.gwas.imputed_v3.both_sexes.tsv.bgz	https://www.dropbox.com/s/lrbtdmcr4nqfrph/1070.gwas.imputed_v3.both_sexes.tsv.bgz?dl=0
	Length of mobil phone use	1110	Length of mobile phone use	http://biobank.ctsu.ox.ac.uk/crystal/field.cgi?id=1110	1110.gwas.imputed_v3.both_sexes.tsv.bgz	wget https://www.dropbox.com/s/gfsuoifz9no2g03/1110.gwas.imputed_v3.both_sexes.tsv.bgz?dl=0 -O 1110.gwas.imputed_v3.both_sexes.tsv.bgz	https://www.dropbox.com/s/gfsuoifz9no2g03/1110.gwas.imputed_v3.both_sexes.tsv.bgz?dl=0
	Plays computer games	2237	Plays computer games	http://biobank.ctsu.ox.ac.uk/crystal/field.cgi?id=2237	2237.gwas.imputed_v3.both_sexes.tsv.bgz	wget https://www.dropbox.com/s/bd2rjl8r83fauo7/2237.gwas.imputed_v3.both_sexes.tsv.bgz?dl=0 -O 2237.gwas.imputed_v3.both_sexes.tsv.bgz	https://www.dropbox.com/s/bd2rjl8r83fauo7/2237.gwas.imputed_v3.both_sexes.tsv.bgz?dl=0
	Weekly usage of mobile phone	1120	Weekly usage of mobile phone in last 3 months	http://biobank.ctsu.ox.ac.uk/crystal/field.cgi?id=1120	1120.gwas.imputed_v3.both_sexes.tsv.bgz	wget https://www.dropbox.com/s/gpu1ovweuovqmo0/1120.gwas.imputed_v3.both_sexes.tsv.bgz?dl=0 -O 1120.gwas.imputed_v3.both_sexes.tsv.bgz	https://www.dropbox.com/s/gpu1ovweuovqmo0/1120.gwas.imputed_v3.both_sexes.tsv.bgz?dl=0

## Sheet: T S4
Supplementary Table 4. MR estimates of the associations between 69 environment factors and asthma
Note: nSNPs = The number of SNPs used in MR analysis; OR = Odds ratio; LCI = Lower confidence interval; UCI = Upper confidence interval; P value < 7.25E-04 (0.05/69), If there is significance, it is indicated in bold; Q = Cochran's heterogeneity test; Q Pvalue = Cochran's heterogeneity test P value; Intercept P value = intercept P value indicating the directional pleitropy of MR-Egger method; * =…
Category	Environmenal factors	Method	nSNPs	OR	LCI	UCI	P value	Q	Q Pvalue	MR-Egger Intercept P value
White blood cells	Leukocyte count	Inverse variance-weighted	123	1.13931	1.06768	1.21575	8.25749e-05	394.87	1.64553e-30	0.0792489
		Weighted median	123	1.18466	1.10798	1.26664	6.92313e-07
		GSMR	105	1.46839	1.35629	1.58976	2.50566e-21
	Basophil count	Inverse variance-weighted	21	1.22256	0.763399	1.95791	0.402952	102.727	4.08134e-13	0.408795
		Weighted median	21	1.00939	0.712947	1.42909	0.957993
		GSMR	20	0.991277	0.826872	1.18837	0.924562
	Basophil percentage	Inverse variance-weighted	36	1.18245	0.827779	1.68908	0.356986	119.598	3.53987e-11	0.404031
		Weighted median	36	1.08763	0.784082	1.50869	0.614884
		GSMR	35	1.05069	0.933674	1.18238	0.411743
	Eosinophil count	Inverse variance-weighted	138	2.80626	2.2486	3.5022	6.92104e-20	1095.72	3.21582e-149	0.271796
		Weighted median	138	1.615	1.37236	1.90054	7.89382e-09
		GSMR	115	1.92084	1.79123	2.05984	6.46594e-75
	Eosinophil percentage	Inverse variance-weighted	131	1.57115	1.4248	1.73254	1.34189e-19	1181.24	6.40985e-169	0.466282
		Weighted median	131	1.26953	1.18902	1.3555	9.39903e-13
		GSMR	101	1.84812	1.71623	1.99015	1.9485e-59
	Lymphocyte percentage	Inverse variance-weighted	139	0.973776	0.956488	0.991376	0.00364073	574.172	1.53904e-54	0.088962
		Weighted median	139	0.965268	0.94826	0.982581	9.72107e-05
		GSMR	123	0.831556	0.773377	0.894111	6.21022e-07
	Monocyte count	Inverse variance-weighted	67	1.21728	0.692191	2.14072	0.494813	250.584	2.66866e-23	0.978321
		Weighted median	67	1.17117	0.679692	2.01802	0.569258
		GSMR	25	1.11157	1.03732	1.19113	0.00271065
	Monocyte percentage	Inverse variance-weighted	100	0.994342	0.949535	1.04126	0.809401	480.949	1.60137e-51	0.560132
		Weighted median	100	1.01027	0.969653	1.05259	0.625475
		GSMR	86	1.02766	0.966179	1.09305	0.38603
	Neutrophil count	Inverse variance-weighted	132	1.02301	0.945048	1.1074	0.573773	342.03	8.99462e-21	0.3839
		Weighted median	132	1.09003	0.999449	1.18883	0.0514688
		GSMR	122	1.11847	1.03992	1.20295	0.00258127
	Neutrophil percentage	Inverse variance-weighted	120	1.00856	0.987996	1.02955	0.417384	760.008	5.01853e-94	0.00231654
		Weighted median	120	1.03355	1.01615	1.05126	0.000140026
		GSMR	102	0.909714	0.841026	0.984012	0.0181587
Red blood cells	RBC count	Inverse variance-weighted	174	1.05453	0.833207	1.33464	0.658659	485.161	2.11163e-31	0.718351
		Weighted median	174	1.30903	1.0244	1.67274	0.031343
		GSMR	158	1.03635	0.983351	1.09221	0.182484
	RBC distribution width	Inverse variance-weighted	93	1.02143	0.928787	1.12331	0.662073	177.225	2.36619e-07	0.823646
		Weighted median	93	1.02601	0.914632	1.15095	0.661404
		GSMR	89	1.04588	0.977783	1.11871	0.191586
	Mean corpuscular hemoglobin	Inverse variance-weighted	141	1.01206	0.972521	1.05321	0.555444	333.32	8.36912e-18	0.189412
		Weighted median	141	0.998625	0.954387	1.04491	0.952538
		GSMR	131	1.04369	0.993899	1.09597	0.0864173
	Mean corpuscular hemoglobin concentration	Inverse variance-weighted	26	1.0306	0.853662	1.24421	0.7538	58.643	0.000160392	0.570953
		Weighted median	26	0.982538	0.820966	1.17591	0.847594
		GSMR	25	1.06016	0.929718	1.20891	0.38314
	Hematocrit percentage	Inverse variance-weighted	117	1.00699	0.971292	1.044	0.705255	300.063	3.03129e-18	0.843266
		Weighted median	117	1.01301	0.973642	1.05398	0.522632
		GSMR	108	1.03593	0.966938	1.10984	0.315463
	Hemoglobin concentration	Inverse variance-weighted	121	0.952946	0.854251	1.06304	0.38757	317.336	9.49862e-20	0.786484
		Weighted median	121	1.02868	0.90665	1.16712	0.66078
		GSMR	109	0.992834	0.924717	1.06597	0.842801
Platelet	Platelet count	Inverse variance-weighted	172	1.00085	0.999706	1.002	0.144975	398.44	3.35761e-20	0.291364
		Weighted median	172	1.00141	1.00007	1.00276	0.0389351
		GSMR	161	1.08561	1.03776	1.13567	0.000355111
	Platelet crit	Inverse variance-weighted	172	2.60768	0.488271	13.9267	0.262155	434.284	7.56696e-25	0.453907
		Weighted median	172	2.96137	0.49466	17.7288	0.234413
		GSMR	159	1.06628	1.01309	1.12226	0.0139709
	Platelet distribution width	Inverse variance-weighted	158	0.831695	0.754044	0.917342	0.000228499	239.614	2.39419e-05	0.457311
		Weighted median	158	0.826587	0.72756	0.939094	0.0034425
		GSMR	153	0.909136	0.872208	0.947628	6.71131e-06
	Mean platelet volume	Inverse variance-weighted	174	0.941083	0.897162	0.987154	0.0127672	321.334	5.46034e-11	0.537905
		Weighted median	174	0.94895	0.892448	1.00903	0.0943225
		GSMR	165	0.941258	0.905829	0.978073	0.00198395
Blood lipid	Triglycerides	Inverse variance-weighted	95	0.971816	0.886177	1.06573	0.543575	235.418	4.05404e-14	0.140568
		Weighted median	95	0.872803	0.785996	0.969198	0.0109165
		GSMR	89	0.991212	0.933888	1.05205	0.771502
	LDL direct	Inverse variance-weighted	76	1.05571	0.930612	1.19763	0.399512	203.524	8.28774e-14	0.53968
		Weighted median	76	1.07684	0.941149	1.23209	0.281329
		GSMR	68	1.01082	0.943863	1.08252	0.758347
Blood glucose	Glucose	Inverse variance-weighted	32	0.982443	0.852221	1.13256	0.807117	51.8907	0.010748	0.523651
		Weighted median	32	0.926651	0.789324	1.08787	0.351926
		GSMR	34	0.94362	0.825385	1.07879	0.395532
	Glycated hemoglobin	Inverse variance-weighted	84	0.998206	0.981796	1.01489	0.831837	180.569	3.36909e-09	0.586421
		Weighted median	84	0.996817	0.978722	1.01525	0.733051
		GSMR	80	1.00004	0.929167	1.07632	0.999185
	IGF-1	Inverse variance-weighted	177	0.988473	0.97526	1.00187	0.0913	405	4.28231e-20	0.115653
		Weighted median	177	1.00362	0.987276	1.02024	0.666144
		GSMR	167	0.974799	0.92744	1.02458	0.31514
Kidney	Cystain C	Inverse variance-weighted	95	1.69391	0.657254	4.36561	0.275217	366.181	8.94199e-34	0.560285
		Weighted median	95	1.13764	0.418597	3.09181	0.80042
		GSMR	86	1.05472	0.970679	1.14603	0.208568
	Urate	Inverse variance-weighted	132	1.00015	0.998974	1.00133	0.801817	213.052	7.72799e-06	0.122053
		Weighted median	132	0.999243	0.997541	1.00095	0.384439
		GSMR	131	1.00291	0.94137	1.06847	0.92834
	Urea	Inverse variance-weighted	83	0.97583	0.881092	1.08076	0.638673	221.841	8.08423e-15	0.411841
		Weighted median	83	0.943975	0.845197	1.0543	0.306594
		GSMR	76	0.966919	0.88695	1.0541	0.444987
Immune	C reactive protein	Inverse variance-weighted	24	1.03249	0.991681	1.07497	0.120195	83.8392	7.50535e-09	0.716724
		Weighted median	24	1.02033	0.988371	1.05332	0.215174
		GSMR	20	1.18749	1.07986	1.30585	0.000392597
Sex hormones	SHBG	Inverse variance-weighted	102	1.0013	0.998147	1.00447	0.41893	210.764	9.92341e-10	0.121062
		Weighted median	102	0.999564	0.995817	1.00333	0.819956
		GSMR	96	1.0074	0.952681	1.06525	0.795935
	Testosterone	Inverse variance-weighted	62	1.02881	0.978173	1.08207	0.270018	176.191	4.04519e-13	0.413383
		Weighted median	62	1.05469	1.00191	1.11025	0.0420519
		GSMR	57	1.12325	1.03471	1.21937	0.00552718
Jaundice	Total bilirubin	Inverse variance-weighted	41	1.02108	0.977228	1.0669	0.351608	88.941	1.3991e-05	0.0807744
		Weighted median	41	1.01929	0.971355	1.06959	0.436923
		GSMR	37	1.05701	0.927662	1.20439	0.40513
	Direct bilirubin	Inverse variance-weighted	28	1.01047	0.837042	1.21983	0.913663	77.7973	8.1082e-07	0.184074
		Weighted median	28	1.03659	0.893663	1.20237	0.63499
		GSMR	26	1.01386	0.923416	1.11316	0.772785
Liver	Alanine aminotransferase	Inverse variance-weighted	71	0.999348	0.988437	1.01038	0.907381	164.902	1.25177e-09	0.34642
		Weighted median	71	1.00536	0.99313	1.01773	0.392187
		GSMR	68	1.02411	0.928698	1.12933	0.632981
	Alkaline phosphatase	Inverse variance-weighted	113	1.00031	0.99691	1.00371	0.85994	265.615	1.67642e-14	0.603752
		Weighted median	113	0.998889	0.994651	1.00315	0.608488
		GSMR	106	0.997401	0.937273	1.06139	0.934617
Etc	Albumin	Inverse variance-weighted	109	0.948301	0.906416	0.992121	0.0212658	334.565	5.31979e-25	0.173388
		Weighted median	109	0.956656	0.91526	0.999923	0.0496007
		GSMR	103	0.90245	0.843798	0.965179	0.00275594
	Calcium	Inverse variance-weighted	95	0.281071	0.0973615	0.811419	0.0189591	199.133	1.56378e-09	0.130055
		Weighted median	95	0.995303	0.298455	3.31918	0.993887
		GSMR	92	0.896634	0.837557	0.959878	0.00170372
	Gamma glutamyltransferase	Inverse variance-weighted	76	1.00118	0.998409	1.00397	0.403183	146.76	1.44611e-06	0.206536
		Weighted median	76	1.00209	0.998671	1.00551	0.231413
		GSMR	71	1.10577	1.0151	1.20453	0.0212622
	Phosphate	Inverse variance-weighted	71	0.401643	0.170244	0.947566	0.0372524	181.743	7.09e-12	0.697439
		Weighted median	71	0.226381	0.0907547	0.564691	0.00144551
		GSMR	66	0.870202	0.79847	0.948379	0.00153732
	Total protein	Inverse variance-weighted	129	1.0101	0.978936	1.04225	0.529779	417.544	2.12945e-32	0.538503
		Weighted median	129	1.01679	0.985843	1.0487	0.291088
		GSMR	120	1.0794	1.00337	1.1612	0.0403483
	Vitamin D	Inverse variance-weighted	41	1.00945	0.998211	1.02082	0.0996171	152.994	4.01298e-15	0.69164
		Weighted median	41	1.00858	0.99917	1.01808	0.0740271
		GSMR	37	1.10057	0.969555	1.24929	0.138372
Intake	Cooked vegetable intake＊†	Inverse variance-weighted	4	0.510215	0.225739	1.15319	0.105789	3.26646	0.352338	0.612103
		Weighted median	4	0.714663	0.274628	1.85977	0.491156
		GSMR	4	0.610274	0.341766	1.08974	0.0950201
	Processed meat intake＊	Inverse variance-weighted	5	0.599518	0.295804	1.21507	0.155745	7.95489	0.0932445	0.304668
		Weighted median	5	0.747646	0.372276	1.50151	0.413658
		GSMR	5	0.598541	0.36117	0.991919	0.046428
	Salt added to food	Inverse variance-weighted	32	1.07959	0.808713	1.44119	0.603369	62.9372	0.000599729	0.817251
		Weighted median	32	1	0.733191	1.3639	1
		GSMR	30	1.06857	0.895412	1.27522	0.462167
Anthropometry	BMI	Inverse variance-weighted	200	1.0578	1.03781	1.07816	7.69949e-09	383.44	8.25354e-14	0.880799
		Weighted median	200	1.05691	1.03314	1.08122	1.84179e-06
		GSMR	196	1.2891	1.20645	1.3774	5.82321e-14
	Weight	Inverse variance-weighted	192	1.00816	1.00179	1.01457	0.0119106	389.906	9.79071e-16	0.421603
		Weighted median	192	1.00486	0.996968	1.01282	0.227992
		GSMR	179	1.11594	1.04573	1.19086	0.000937697
	Waist circumference	Inverse variance-weighted	170	1.02392	1.01547	1.03243	2.20616e-08	309.584	2.46093e-10	0.186491
		Weighted median	170	1.01893	1.00857	1.02939	0.00032267
		GSMR	167	1.34521	1.2482	1.44975	8.11055e-15
	Hip circumference	Inverse variance-weighted	164	1.01894	1.00754	1.03046	0.00108089	349.941	1.06071e-15	0.746214
		Weighted median	164	1.02364	1.00955	1.03792	0.000949143
		GSMR	154	1.1194	1.04016	1.20468	0.00260201
	Trunk fat mass	Inverse variance-weighted	185	1.03704	1.0174	1.05706	0.000192273	384.781	2.81901e-16	0.582554
		Weighted median	185	1.02331	0.999835	1.04733	0.0516513
		GSMR	179	1.27327	1.18822	1.36442	7.42931e-12
	Trunk fat percentage	Inverse variance-weighted	163	1.03048	1.01409	1.04714	0.000243201	391.37	5.13711e-21	0.017289
		Weighted median	163	1.01836	1.00143	1.03557	0.0333898
		GSMR	157	1.26369	1.1706	1.36419	2.04429e-09
	Whole body fat mass	Inverse variance-weighted	182	1.0254	1.01471	1.0362	2.69364e-06	354.91	2.14548e-13	0.597281
		Weighted median	182	1.02062	1.00756	1.03385	0.00189254
		GSMR	177	1.23713	1.1527	1.32773	3.62248e-09
	Whole body fat free mass	Inverse variance-weighted	220	1.00473	0.992435	1.01718	0.452571	454.428	1.36092e-18	0.30319
		Weighted median	220	1.00589	0.990979	1.02103	0.440732
		GSMR	209	1.04524	0.989388	1.10425	0.114281
	Body fat percentage	Inverse variance-weighted	174	1.03867	1.02072	1.05693	1.98597e-05	409.789	2.92988e-21	0.0200719
		Weighted median	174	1.02434	1.00552	1.04351	0.0110314
		GSMR	164	1.32656	1.23084	1.42972	1.40842e-13
Stress	Neuroticism	Inverse variance-weighted	35	1.02998	0.939888	1.1287	0.527079	111.334	3.76797e-10	0.344109
		Weighted median	35	0.97853	0.901112	1.0626	0.605779
		GSMR	34	1.00929	0.856139	1.18984	0.912289
Alcohol	Alcohol drinker status＊†	Inverse variance-weighted	2	8.33766	0.266373	260.974	0.227403	0.108309	0.742078	0
		Weighted median
		GSMR	2	1.69118	0.713466	4.00871	0.23277
	Akcohol intake frequency	Inverse variance-weighted	23	0.900087	0.700214	1.15701	0.411283	61.2901	1.43711e-05	0.360634
		Weighted median	23	0.931032	0.73981	1.17168	0.542363
		GSMR	22	0.937551	0.749064	1.17347	0.57336
Smoking	Current tobacco smoking	Inverse variance-weighted	13	1.12871	0.620755	2.05233	0.691428	15.4408	0.21821	0.811542
		Weighted median	13	1.03139	0.461919	2.30291	0.939892
		GSMR	13	1.07159	0.800927	1.43373	0.641559
	Ever Smoked	Inverse variance-weighted	25	1.70091	0.813199	3.55766	0.158308	64.0775	1.66054e-05	0.289911
		Weighted median	25	1.39419	0.641837	3.02846	0.401111
		GSMR	25	1.29531	1.0379	1.61654	0.0220709
Sociodemographics factor	Townsend deprivation index＊†	Inverse variance-weighted	2	1.05222	0.73346	1.50953	0.782182	1.53033	0.216063	0
		Weighted median
		GSMR	2	1.16241	0.491565	2.74878	0.731798
	Household income	Inverse variance-weighted	33	1.0004	0.819536	1.22118	0.996845	52.5702	0.0124102	0.475169
		Weighted median	33	1	0.79637	1.2557	1
		GSMR	33	1.00122	0.843598	1.1883	0.988861
Activity	Number of moderate activity＊†	Inverse variance-weighted	2	0.820464	0.58544	1.14984	0.250483	0.0795443	0.777916	0
		Weighted median
		GSMR	2	0.631535	0.286246	1.39333	0.254951
	Number of vigorous activity＊†	Inverse variance-weighted	4	0.8812	0.448161	1.73267	0.713903	16.61	0.000849996	0.846817
		Weighted median	4	0.873924	0.574461	1.3295	0.528992
		GSMR	4	0.78315	0.447804	1.36963	0.391398
	Duration of walk＊	Inverse variance-weighted	3	0.996797	0.988529	1.00513	0.450259	2.36201	0.30697	0.910206
		Weighted median	3	1.00042	0.99036	1.01058	0.935527
		GSMR	3	0.777708	0.426723	1.41738	0.41167
	Number of walked 10min＊	Inverse variance-weighted	9	0.725571	0.598647	0.879404	0.00107576	6.65926	0.573802	0.401986
		Weighted median	9	0.73743	0.559043	0.972738	0.0311132
		GSMR	9	0.538887	0.369814	0.78526	0.00128891
	Time spent using computer	Inverse variance-weighted	22	1.18803	0.780962	1.80728	0.420841	50.9862	0.00026555	0.105013
		Weighted median	22	0.999266	0.696579	1.43348	0.996818
		GSMR	21	1.28735	1.04016	1.59329	0.0202372
	Time spent watching TV	Inverse variance-weighted	49	1.1644	0.834774	1.62418	0.370037	126.331	5.71428e-09	0.744024
		Weighted median	49	1.16495	0.837473	1.62049	0.364565
		GSMR	46	1.07841	0.922616	1.2605	0.343012
	Length of mobil phone use	Inverse variance-weighted	10	1.23743	0.901145	1.69921	0.187947	15.1408	0.0871416	0.60066
		Weighted median	10	1.1813	0.821268	1.69918	0.368998
		GSMR	10	1.32789	0.957826	1.84094	0.0888536
	Plays computer games	Inverse variance-weighted	14	1.34786	0.688187	2.63987	0.384081	16.0433	0.246802	0.521138
		Weighted median	14	1.29983	0.555666	3.0406	0.545307
		GSMR	14	1.16373	0.858801	1.57692	0.328025
	Weekly usage of mobile phone＊	Inverse variance-weighted	5	1.32755	0.926657	1.90189	0.122413	2.5676	0.632574	0.557847
		Weighted median	5	1.29736	0.804763	2.09147	0.285297
		GSMR	5	1.42316	0.907815	2.23104	0.123958

## Sheet: T S5
Supplementary Table 5. Asthma-SNPs from GWAS using UK biobank samples
Note: proxy = Reported SNPs in previous study; PMID = PubMed ID of Precious study column; Previous study = Previously reported study for asthmatic traits about each locus; Trait = Trait of previous study; Reported Locus = ; MAF = minor allele frequency; OR = Odds ratio; SE = standard erreor; LCI = Lower confidence interval; UCI = Upper confidence interval.
CHR	rsID	Location	A1	A2	proxy	PMID	Previous study	Trait	Reported Locus	MAF	OR	SE	LCI	UCI	STAT	P val
1	rs301819	8501786	A	G	rs301806	29083406	Ferreira MA	Allergic disease (asthma, hay fever or eczema)	RERE	0.4092	0.9493	0.008299	0.934	0.9649	-6.265	3.72e-10
1	rs12741973	10638604	T	C	rs6687430	30595370	Kichaev G	Respiratory diseases	PEX14	0.4519	0.9534	0.008121	0.9384	0.9687	-5.87	4.35e-09
1	rs2230624	12175658	A	G	rs2230624	32296059	Han Y	Asthma	TNFRSF8	0.01507	0.7686	0.03645	0.7156	0.8255	-7.22	5.22e-13
1	rs4845604	151801680	A	G	rs4845604	30595370	Kichaev G	Eczema	RORC	0.1413	0.9254	0.01202	0.9038	0.9475	-6.45	1.12e-10
1	rs12123821	152179152	T	C	rs115288876	29785011	Zhu Z	Allergic disease (asthma, hay fever or eczema)	AL450992.1	0.04721	1.216	0.01785	1.175	1.26	10.97	5.12e-28
1	rs61816761	152285861	A	G	rs61816761	29083406	Ferreira MA	Allergic disease (asthma, hay fever or eczema)	FLG-AS1, FLG	0.01575	1.25	0.03046	1.177	1.326	7.315	2.58e-13
1	rs7518199	154407419	C	A	rs2228145	29083406	Ferreira MA	Allergic disease (asthma, hay fever or eczema)	IL6R	0.418	1.046	0.008179	1.03	1.063	5.532	3.16e-08
1	rs2070901	161185058	T	G	rs2070901	29083406	Ferreira MA	Allergic disease (asthma, hay fever or eczema)	FCER1G	0.269	1.056	0.00902	1.037	1.075	6.041	1.53e-09
1	rs7523907	167427247	C	T	rs1214598	29785011	Zhu Z	Allergic disease (asthma, hay fever or eczema)	CD247	0.4551	0.9477	0.008144	0.9327	0.9629	-6.601	4.07e-11
1	rs903361	203091274	G	A	rs6683383	27182965	Pickrell JK	Asthma	ADORA1	0.3414	0.9501	0.008578	0.9343	0.9662	-5.969	2.39e-09
2	rs891058	8442547	A	G	rs10174949	29083406	Ferreira MA	Allergic disease (asthma, hay fever or eczema)	LINC00299	0.2964	0.9303	0.008941	0.9141	0.9467	-8.084	6.28e-16
2	rs10496356	102183590	G	A	rs13022699	31619474	Zhu Z	Asthma	AC093894.2, MAP4K4	0.08576	0.9177	0.01476	0.8915	0.9446	-5.821	5.84e-09
2	rs4851534	102654399	T	A	rs3771180	32296059	Han Y	Asthma	IL18R1, IL1RL1	0.4646	0.9563	0.008163	0.9411	0.9717	-5.477	4.34e-08
2	rs72823641	102936159	A	T	rs72823641	29785011	Zhu Z	Allergic disease (asthma, hay fever or eczema)	IL18R1, IL1RL1	0.1396	0.8092	0.01231	0.79	0.829	-17.19	3.18e-66
2	rs144641193	102945121	A	C	rs3771180	32296059	Han Y	Asthma	IL18R1, IL1RL1	0.1006	1.077	0.01316	1.049	1.105	5.605	2.08e-08
2	rs3755272	103033825	A	T	rs17027258	21738478	Okada Y	White blood cell types	SLC9A4	0.2182	1.106	0.009588	1.086	1.127	10.54	5.92e-26
2	rs34290285	242698640	A	G	rs34290285	29083406	Ferreira MA	Allergic disease (asthma, hay fever or eczema)	D2HGDH	0.2577	0.8743	0.009443	0.8583	0.8907	-14.22	6.75e-46
3	rs35570272	33047662	T	G	rs9828592	30595370	Kichaev G	Respiratory diseases	GLB1	0.3937	1.065	0.008292	1.047	1.082	7.555	4.18e-14
3	rs73078636	51441307	A	G	rs73078636	30595370	Kichaev G	Respiratory diseases	DCAF1	0.1295	0.9307	0.01223	0.9087	0.9533	-5.87	4.36e-09
3	rs7626218	176852038	T	A	rs7626218	30595370	Kichaev G	Respiratory diseases	TBL1XR1	0.3955	0.9389	0.008305	0.9237	0.9543	-7.595	3.07e-14
3	rs1915930	188100256	G	T	rs60946162	29083406	Ferreira MA	Allergic disease (asthma, hay fever or eczema)	LPP	0.4534	1.068	0.008084	1.051	1.085	8.105	5.29e-16
3	rs7644357	188316562	C	T	rs17607589	29083406	Ferreira MA	Allergic disease (asthma, hay fever or eczema)	LPP	0.3913	0.9534	0.008417	0.9378	0.9693	-5.666	1.47e-08
3	rs55661102	188401138	G	A	rs17607589	29083406	Ferreira MA	Allergic disease (asthma, hay fever or eczema)	LPP	0.1689	0.929	0.01095	0.9093	0.9492	-6.725	1.76e-11
4	rs55649498	38757525	T	C	rs150254607	29083406	Ferreira MA	Allergic disease (asthma, hay fever or eczema)	IL2 - IL21	0.1948	0.9283	0.01044	0.9095	0.9474	-7.134	9.77e-13
4	rs539870576	123036810	T	C	rs150254607	29083406	Ferreira MA	Allergic disease (asthma, hay fever or eczema)	IL2 - IL21	0.07181	1.13	0.01507	1.097	1.164	8.098	5.58e-16
4	rs2069772	123373133	C	T	rs45605540	29785011	Zhu Z	Allergic disease (asthma, hay fever or eczema)	KIAA1109	0.2735	1.079	0.008977	1.06	1.098	8.471	2.43e-17
5	rs16903574	14610309	G	C	rs16903574	29083406	Ferreira MA	Allergic disease (asthma, hay fever or eczema)	OTULINL	0.07147	1.109	0.01538	1.076	1.143	6.7	2.08e-11
5	rs11742240	35881376	T	G	rs7717955	29083406	Ferreira MA	Allergic disease (asthma, hay fever or eczema)	IL7R	0.278	0.934	0.009104	0.9175	0.9508	-7.5	6.38e-14
5	rs17513503	110146446	G	C	rs1814576	29083406	Ferreira MA	Allergic disease (asthma, hay fever or eczema)	SLC25A46 - AC008782.1	0.07072	1.155	0.0151	1.121	1.189	9.523	1.68e-21
5	rs10056243	110259077	A	G	rs9885413	27149122	Smith JG	Mortality in heart failure	SLC25A46 - AC008782.1	0.06564	1.098	0.01581	1.064	1.132	5.891	3.85e-09
5	rs62375550	110387125	C	G	rs1837253	30929738	Ferreira MAR	Asthma (childhood onset)	TSLP, AC010395.1	0.03666	1.139	0.02086	1.094	1.187	6.257	3.92e-10
5	rs1837253	110401872	T	C	rs1837253	21804549	Torgerson DG	Asthma	AC010395.1 - TSLP	0.2612	0.891	0.009361	0.8749	0.9075	-12.32	6.79e-35
5	rs2289277	110409067	G	C	rs1438673	30552067	Shrine N	Asthma (moderate or severe)	WDR36 - AC010468.3	0.4308	0.9158	0.008175	0.9012	0.9306	-10.76	5.15e-27
5	rs114442993	110431897	G	A	rs1438673	30552067	Shrine N	Asthma (moderate or severe)	WDR36 - AC010468.3	0.0554	1.118	0.01751	1.08	1.157	6.352	2.13e-10
5	rs3749833	131799626	C	T	rs3749833	30552067	Shrine N	Asthma (moderate or severe)	AC116366.3, C5orf56	0.2623	1.094	0.009036	1.075	1.113	9.927	3.17e-23
5	rs72797327	131843465	G	A	rs848	32296059	Han Y	Asthma	TH2LCRR, IL13	0.2586	0.9477	0.009323	0.9305	0.9652	-5.762	8.33e-09
5	rs12652920	131885240	C	G	rs2244012	20159242	Li X	Asthma	RAD50, AC116366.3	0.1909	1.119	0.01002	1.097	1.141	11.2	4.27e-29
5	rs72799426	132084229	G	A	rs848	32296059	Han Y	Asthma	TH2LCRR, IL13	0.06565	1.098	0.01586	1.064	1.132	5.883	4.03e-09
5	rs249677	141539339	C	A	rs7705042	29273806	Demenais F	Asthma	NDFIP1	0.3686	0.9463	0.008436	0.9308	0.9621	-6.545	5.95e-11
5	rs111582690	156688672	T	C	rs11134766	30804560	Shrine N	Peak expiratory flow	ADAM19	0.05574	1.106	0.01707	1.069	1.143	5.878	4.15e-09
6	rs1117490	30170510	C	T	rs12207974	31036433	Pividori M	Asthma	RANP1, HLA-E	0.2341	1.068	0.009401	1.049	1.088	7.005	2.47e-12
6	rs4294047	31101583	A	G	rs2428494	30929738	Ferreira MAR	Asthma	HLA-B	0.06952	0.8531	0.01666	0.8257	0.8814	-9.54	1.43e-21
6	rs9264603	31237438	A	G	rs2428494	30929738	Ferreira MAR	Asthma	HLA-B	0.03783	1.128	0.02054	1.084	1.175	5.879	4.13e-09
6	rs2428494	31322197	A	T	rs2428494	30929738	Ferreira MAR	Asthma	HLA-B	0.4753	1.128	0.008098	1.11	1.146	14.9	3.5e-50
6	rs2844575	31334945	C	T	rs2596464	29273806	Demenais F	Asthma (childhood onset)	LINC01149, AL645933.5	0.4647	1.046	0.008088	1.029	1.062	5.521	3.37e-08
6	rs7758090	31438794	T	C	rs2428494	30929738	Ferreira MAR	Asthma	HLA-B	0.06528	0.8925	0.01688	0.8634	0.9225	-6.739	1.59e-11
6	rs2248352	31446018	G	A	rs2428494	30929738	Ferreira MAR	Asthma	HLA-B	0.3379	1.047	0.008476	1.03	1.065	5.466	4.61e-08
6	rs28732150	31583224	A	G	rs2428494	30929738	Ferreira MAR	Asthma	HLA-B	0.05833	0.8893	0.01783	0.8588	0.921	-6.578	4.77e-11
6	rs34451818	31583841	G	C	rs2596464	29273806	Demenais F	Asthma (childhood onset)	LINC01149, AL645933.5	0.0615	1.141	0.01608	1.106	1.178	8.208	2.25e-16
6	rs114355928	32265881	T	G	rs9272545	31361310	Johansson Å	Asthma	HLA-DQA1	0.02918	1.145	0.02288	1.095	1.197	5.914	3.33e-09
6	rs3806155	32373378	T	A	rs9272545	31361310	Johansson Å	Asthma	HLA-DQA1	0.03551	1.187	0.02061	1.14	1.236	8.308	9.72e-17
6	rs3129882	32409530	G	A	rs9272545	31361310	Johansson Å	Asthma	HLA-DQA1	0.384	0.9503	0.008318	0.9349	0.9659	-6.127	8.93e-10
6	rs9268805	32423399	G	A	rs9272545	31361310	Johansson Å	Asthma	HLA-DQA1	0.4146	0.9083	0.008255	0.8937	0.9231	-11.65	2.3e-31
6	rs140302846	32423516	G	C	rs9272545	31361310	Johansson Å	Asthma	HLA-DQA1	0.02751	0.8147	0.02652	0.7735	0.8582	-7.727	1.1e-14
6	rs9270910	32572180	G	C	rs9272545	31361310	Johansson Å	Asthma	HLA-DQA1	0.4122	0.8454	0.008364	0.8316	0.8594	-20.08	1.08e-89
6	rs13215135	32573025	G	A	rs9272545	31361310	Johansson Å	Asthma	HLA-DQA1	0.02876	0.7994	0.02655	0.7588	0.8421	-8.435	3.32e-17
6	rs144081603	32589374	C	T	rs9272545	31361310	Johansson Å	Asthma	HLA-DQA1	0.03154	0.8064	0.02527	0.7674	0.8474	-8.515	1.67e-17
6	rs116746348	32653062	C	A	rs9272545	31361310	Johansson Å	Asthma	HLA-DQA1	0.02742	0.7945	0.02676	0.7539	0.8373	-8.595	8.34e-18
6	rs113457465	32654241	C	T	rs9272545	31361310	Johansson Å	Asthma	HLA-DQA1	0.06651	1.211	0.01565	1.174	1.249	12.23	2.26e-34
6	rs241449	32796653	A	C	rs9272545	31361310	Johansson Å	Asthma	HLA-DQA1	0.2456	0.8926	0.00956	0.876	0.9094	-11.89	1.36e-32
6	rs75439840	32836336	C	G	rs9272545	31361310	Johansson Å	Asthma	HLA-DQA1	0.0236	1.168	0.02518	1.112	1.227	6.179	6.45e-10
6	rs154978	32899296	C	T	rs9272545	31361310	Johansson Å	Asthma	HLA-DQA1	0.4817	0.947	0.008065	0.9322	0.9621	-6.748	1.5e-11
6	rs368902	32983891	T	C	rs9272545	31361310	Johansson Å	Asthma	HLA-DQA1	0.04091	1.118	0.0196	1.076	1.162	5.704	1.17e-08
6	rs13203715	32988588	G	A	rs9272545	31361310	Johansson Å	Asthma	HLA-DQA1	0.1125	0.9106	0.01309	0.8875	0.9343	-7.153	8.47e-13
6	rs6901830	33098344	A	G	rs9272545	31361310	Johansson Å	Asthma	HLA-DQA1	0.1533	0.9193	0.0115	0.8988	0.9403	-7.312	2.63e-13
6	rs11756691	33571483	C	G	rs73033536	32296059	Han Y	Asthma	AC024028.1	0.2466	0.9433	0.009517	0.9258	0.961	-6.137	8.42e-10
6	rs72901705	35119891	G	A	rs6919534	25282103	Wood AR	Height	ZNF76	0.1061	1.076	0.01283	1.049	1.103	5.684	1.32e-08
6	rs6899623	90986559	G	A	rs58521088	27182965	Pickrell JK	Asthma	BACH2	0.3541	0.913	0.008505	0.8979	0.9283	-10.7	9.99e-27
6	rs802731	128279429	G	C	rs35469349	29083406	Ferreira MA	Allergic disease (asthma, hay fever or eczema)	PTPRK, PTPRK	0.2705	1.069	0.008972	1.051	1.088	7.462	8.53e-14
6	rs2614266	135716532	A	T	rs2746438	30595370	Kichaev G	Eczema	AHI1	0.4425	1.049	0.008129	1.032	1.065	5.836	5.36e-09
6	rs9494895	138234778	T	C	rs5029937	29083406	Ferreira MA	Allergic disease (asthma, hay fever or eczema)	TNFAIP3	0.03237	0.8732	0.02386	0.8333	0.915	-5.682	1.33e-08
7	rs10215231	3152343	T	C	rs992969	32296059	Han Y	Asthma	GTF3AP1, IL33	0.1175	0.9297	0.01278	0.9067	0.9533	-5.704	1.17e-08
7	rs10486393	20426297	C	T	rs10486391	29083406	Ferreira MA	Allergic disease (asthma, hay fever or eczema)	ITGB8	0.3967	0.942	0.008284	0.9268	0.9574	-7.214	5.42e-13
7	rs2390314	20455978	A	T	rs2390314	30595370	Kichaev G	Eczema	ITGB8 - EEF1A1P27	0.06846	1.12	0.01547	1.087	1.154	7.323	2.43e-13
7	rs12700215	20584559	A	G	rs35621564	30595370	Kichaev G	Respiratory diseases	ITGB8 - EEF1A1P27	0.3554	0.9402	0.008475	0.9247	0.956	-7.274	3.5e-13
8	rs4739738	81291645	G	A	rs12543811	29273806	Demenais F	Asthma		0.358	1.083	0.008349	1.065	1.101	9.541	1.42e-21
9	rs148642300	5840019	G	A	rs1342326	32296059	Han Y	Asthma	GTF3AP1, AL162384.1	0.02498	1.182	0.02447	1.127	1.24	6.845	7.66e-12
9	rs2066413	5867140	A	G	rs1342326	32296059	Han Y	Asthma	GTF3AP1, AL162384.1	0.3294	1.062	0.008652	1.045	1.081	7.004	2.49e-12
9	rs411270	6074494	T	C	rs343496	24388013	Ferreira MA	Asthma and hay fever	AL162384.1 - GTF3AP1	0.1784	0.8783	0.01093	0.8597	0.8973	-11.87	1.69e-32
9	rs992969	6209697	A	G	rs9775039	29785011	Zhu Z	Asthma	AL162384.1 - GTF3AP1	0.251	1.158	0.009083	1.137	1.179	16.12	1.75e-58
9	rs7864027	6504189	A	C	rs139939994	31619474	Zhu Z	Asthma	UHRF2, TPD52L3	0.1454	1.093	0.01132	1.069	1.117	7.819	5.34e-15
9	rs33962342	6506038	T	C	rs992969	32296059	Han Y	Asthma	GTF3AP1, IL33	0.1072	0.9237	0.01338	0.8998	0.9483	-5.928	3.06e-09
9	rs41283642	101915887	T	C	rs41283642	30595370	Kichaev G	Respiratory diseases	TGFBR1	0.03406	0.8547	0.02339	0.8164	0.8948	-6.713	1.91e-11
9	rs7043308	117832416	C	T	rs34187268	32296059	Han Y	Asthma	AL390240.1, AL160275.2	0.2022	0.9415	0.01016	0.923	0.9605	-5.927	3.09e-09
9	rs11539209	131483551	A	T	rs12551834	29083406	Ferreira MA	Allergic disease (asthma, hay fever or eczema)	KYAT1	0.08039	0.9059	0.01522	0.8793	0.9333	-6.495	8.29e-11
10	rs12722547	6072093	C	G	rs12722547	30595370	Kichaev G	Respiratory diseases	IL2RA, AL137186.1	0.01728	0.7614	0.0342	0.7121	0.8142	-7.97	1.58e-15
10	rs7893324	6111075	C	T	rs12722502	31619474	Zhu Z	Asthma	IL2RA	0.1463	1.074	0.01121	1.051	1.098	6.375	1.83e-10
10	rs41284471	6626214	A	G	rs61841332	30595370	Kichaev G	Eosinophil counts	PRKCQ-AS1	0.2005	1.065	0.009933	1.044	1.086	6.3	2.97e-10
10	rs570730	8106459	C	T	rs10905284	30552067	Shrine N	Asthma (moderate or severe)	GATA3	0.3737	1.054	0.008349	1.037	1.072	6.346	2.21e-10
10	rs2646416	8452766	T	C	rs2477923	31619474	Zhu Z	Asthma	CHCHD3P1, KRT8P37	0.47	0.951	0.008145	0.9359	0.9663	-6.167	6.95e-10
10	rs11255753	8605553	T	G	rs11255753	29083406	Ferreira MA	Allergic disease (asthma, hay fever or eczema)	KRT8P37 - CHCHD3P1	0.2748	1.068	0.008915	1.049	1.087	7.348	2.02e-13
10	rs2025758	8841669	C	T	rs2025758	29083406	Ferreira MA	Allergic disease (asthma, hay fever or eczema)	AL355333.1 - AC044784.2	0.4576	0.9307	0.008152	0.916	0.9457	-8.808	1.28e-18
10	rs827637	9010624	A	G	rs10508372	21804548	Hirota T	Asthma	AC044784.1, LINC02676	0.4494	0.9518	0.008144	0.9368	0.9671	-6.062	1.35e-09
10	rs11256016	9043352	A	G	rs10508372	21804548	Hirota T	Asthma	AC044784.1, LINC02676	0.04721	1.188	0.01812	1.146	1.231	9.492	2.27e-21
10	rs962992	9053073	C	G	rs1663687	29273806	Demenais F	Asthma	AC044784.1 - LINC00709	0.4246	0.8982	0.008213	0.8838	0.9128	-13.07	4.65e-39
10	rs77000868	9070677	G	T	rs10508372	21804548	Hirota T	Asthma	AC044784.1, LINC02676	0.03241	0.8432	0.02419	0.8042	0.8841	-7.052	1.77e-12
10	rs10490944	9143511	T	C	rs10508372	21804548	Hirota T	Asthma	AC044784.1, LINC02676	0.07727	0.8708	0.01578	0.8442	0.8981	-8.771	1.78e-18
10	rs75125788	9255890	T	C	rs10508372	21804548	Hirota T	Asthma	AC044784.1, LINC02676	0.07991	0.9033	0.01536	0.8765	0.9309	-6.621	3.56e-11
10	rs35654771	9310831	A	C	rs34350610	30595370	Kichaev G	Eosinophil counts	AC044784.1 - LINC00709	0.1505	1.072	0.01122	1.048	1.096	6.179	6.44e-10
10	rs7918084	94429467	C	T	rs7918084	30595370	Kichaev G	Eosinophil counts	EIF2S2P3	0.4504	0.9536	0.008141	0.9385	0.9689	-5.836	5.35e-09
11	rs10836537	36357257	A	G	rs2592555	26482879	Paternoster L	Atopic dermatitis	PRR5L	0.3488	0.9433	0.008559	0.9276	0.9593	-6.819	9.16e-12
11	rs174566	61592362	G	A	rs174566	31619474	Zhu Z	Asthma	FADS1, FADS2	0.351	0.9453	0.0085	0.9297	0.9612	-6.618	3.64e-11
11	rs10791824	65559266	A	G	rs479844	29083406	Ferreira MA	Allergic disease (asthma, hay fever or eczema)	AP5B1 - OVOL1	0.4339	0.9501	0.008208	0.935	0.9656	-6.23	4.66e-10
11	rs55684690	76057946	T	C	rs55646091	29083406	Ferreira MA	Allergic disease (asthma, hay fever or eczema)	EMSY - AP001189.2	0.03766	1.218	0.01996	1.171	1.267	9.891	4.54e-23
11	rs7936312	76293726	T	G	rs7936070	29785011	Zhu Z	Allergic disease (asthma, hay fever or eczema)	EMSY - AP001189.2	0.4742	1.144	0.00807	1.126	1.162	16.62	4.89e-62
11	rs3781701	76369419	A	G	rs7130588	21907864	Ferreira MA	Asthma	EMSY, AP001189.2	0.3414	1.06	0.00855	1.042	1.078	6.796	1.08e-11
11	rs11828343	111491322	G	A	rs659529	29785011	Zhu Z	Allergic disease (asthma, hay fever or eczema)	LAYN - SIK2	0.2849	0.9458	0.008998	0.9293	0.9626	-6.193	5.91e-10
11	rs61907718	128172470	A	G	rs56129466	29083406	Ferreira MA	Allergic disease (asthma, hay fever or eczema)	LINC02098 - ETS1	0.2179	0.9451	0.009939	0.9269	0.9637	-5.677	1.37e-08
12	rs62623446	55368291	T	C	rs62623446	30595370	Kichaev G	Eczema	TESPA1	0.07161	1.091	0.01521	1.059	1.124	5.738	9.58e-09
12	rs705700	56389293	C	T	rs10876864	29083406	Ferreira MA	Allergic disease (asthma, hay fever or eczema)	SUOX - IKZF4	0.4237	1.078	0.008135	1.061	1.095	9.243	2.4e-20
12	rs3024971	57493727	G	T	rs1059513	29083406	Ferreira MA	Allergic disease (asthma, hay fever or eczema)	STAT6	0.1081	0.8595	0.01358	0.8369	0.8827	-11.15	7.11e-29
12	rs4257011	57528197	A	G	rs3122929	30787307	Daya M	Adult asthma	STAT6	0.349	1.063	0.008425	1.045	1.08	7.205	5.8e-13
12	rs11178644	71523541	C	T	rs11178649	30595370	Kichaev G	Respiratory diseases	TSPAN8	0.4073	0.9554	0.008223	0.9401	0.9709	-5.553	2.81e-08
12	rs182546302	121365432	A	T	rs188074962	30929738	Ferreira MAR	Asthma (childhood onset)	RPL12P33, HNF1A-AS1	0.3281	0.9476	0.008843	0.9313	0.9642	-6.085	1.17e-09
13	rs981625	74039935	G	C	rs981625	30595370	Kichaev G	Eczema	LINC00393	0.06437	1.097	0.01594	1.063	1.132	5.803	6.5e-09
13	rs4636771	100021518	T	G	rs7987173	32296059	Han Y	Asthma	AL136961.1, CCR12P	0.1209	0.9035	0.0127	0.8813	0.9263	-7.988	1.37e-15
14	rs8008961	68752643	T	C	rs2104047	29083406	Ferreira MA	Allergic disease (asthma, hay fever or eczema)	RAD51B	0.2775	1.068	0.008914	1.05	1.087	7.39	1.47e-13
14	rs12889006	69260563	C	G	rs12889006	30595370	Kichaev G	Respiratory diseases	ZFP36L1	0.4627	0.9528	0.008098	0.9378	0.9681	-5.969	2.39e-09
14	rs60160101	103222323	A	G	rs4906259	32296059	Han Y	Asthma	AL132801.2, RCOR1	0.1156	1.072	0.01238	1.046	1.098	5.616	1.96e-08
15	rs34986765	61069201	C	T	rs10519067	30787307	Daya M	Adult asthma	RORA	0.1309	0.8974	0.01229	0.876	0.9193	-8.809	1.27e-18
15	rs28617673	67371244	T	C	rs744910	20860503	Moffatt MF	Asthma	SMAD3	0.107	1.107	0.01272	1.08	1.135	7.986	1.39e-15
15	rs72743461	67441750	A	C	rs56375023	29083406	Ferreira MA	Allergic disease (asthma, hay fever or eczema)	SMAD3	0.2351	1.135	0.009294	1.115	1.156	13.64	2.21e-42
15	rs10152595	67475488	G	C	rs67872952	30595370	Kichaev G	Respiratory diseases	IQCH	0.247	0.9272	0.009577	0.9099	0.9447	-7.895	2.89e-15
16	rs12935657	11219041	A	G	rs17806299	29273806	Demenais F	Asthma	CLEC16A	0.2464	0.8912	0.009596	0.8746	0.9081	-12	3.44e-33
16	rs12919473	27261974	A	C	rs3785356	30929738	Ferreira MAR	Asthma (childhood onset)	IL4R	0.009716	0.7711	0.04525	0.7057	0.8426	-5.745	9.19e-09
16	rs3785356	27349168	T	C	rs3785356	30595370	Kichaev G	Respiratory diseases	IL4R	0.2962	1.064	0.008833	1.045	1.082	6.982	2.91e-12
16	rs77315098	27381648	A	C	rs145986476	21907864	Ferreira MA	Asthma	NSMCE1	0.07568	0.9095	0.01567	0.882	0.9378	-6.054	1.41e-09
16	rs12324931	50790158	C	A	rs2066844	30929738	Ferreira MAR	Asthma (childhood onset)	NOD2	0.04575	1.114	0.01867	1.074	1.156	5.79	7.04e-09
17	rs146644295	37574592	C	G	rs143669790	30595370	Kichaev G	White blood cell count	IKZF3	0.01942	1.218	0.02737	1.154	1.285	7.198	6.1e-13
17	rs11556624	37815304	C	G	rs3894194	20860503	Moffatt MF	Asthma	GSDMA	0.02462	1.153	0.02467	1.099	1.211	5.785	7.24e-09
17	rs1008723	38066267	G	T	rs907092	30787307	Daya M	Adult asthma	IKZF3	0.4873	1.114	0.00806	1.096	1.132	13.38	7.81e-41
17	rs12450688	38144229	G	A	rs8081692	29066854	Lin BD	Neutrophil count	PSMD3 - AC090844.3	0.4607	1.056	0.008054	1.04	1.073	6.776	1.23e-11
17	rs9889953	38754800	G	A	rs112401631	30929738	Ferreira MAR	Asthma	AC004585.2, SMARCE1	0.3424	0.9503	0.008523	0.9346	0.9664	-5.975	2.3e-09
17	rs112401631	38764524	A	T	rs112401631	29083406	Ferreira MA	Allergic disease (asthma, hay fever or eczema)	AC004585.2 - SMARCE1	0.0181	1.233	0.02851	1.166	1.303	7.336	2.2e-13
17	rs9915658	40449962	A	G	rs7207591	29083406	Ferreira MA	Allergic disease (asthma, hay fever or eczema)	STAT5B	0.2754	0.9466	0.009199	0.9297	0.9638	-5.966	2.43e-09
17	rs4247364	43336687	G	C	rs4247364	30595370	Kichaev G	Respiratory diseases	MAP3K14-AS1, SPATA32	0.2987	1.061	0.008734	1.043	1.079	6.768	1.31e-11
17	rs2412099	47469186	A	G	rs17637472	29273806	Demenais F	Asthma	AC091180.6	0.4219	0.9391	0.008243	0.9241	0.9544	-7.621	2.52e-14
19	rs150289743	11002012	A	G	rs35018144	30595370	Kichaev G	Eosinophil counts	TIMM29, SMARCA4	0.02522	1.147	0.0246	1.093	1.203	5.568	2.58e-08
19	rs117710327	33726578	A	C	rs10414065	29083406	Ferreira MA	Allergic disease (asthma, hay fever or eczema)	SLC7A10 - AC008738.6	0.06296	0.8362	0.01775	0.8076	0.8659	-10.07	7.24e-24
19	rs8103278	46370381	A	G	rs8103278	30595370	Kichaev G	Respiratory diseases	FOXA3	0.352	0.953	0.008523	0.9372	0.969	-5.649	1.61e-08
21	rs2834787	36502558	G	A	rs73205303	29083406	Ferreira MA	Allergic disease (asthma, hay fever or eczema)	RUNX1	0.152	1.075	0.01106	1.051	1.098	6.499	8.07e-11
22	rs202652	41838792	A	G	rs5758343	29083406	Ferreira MA	Allergic disease (asthma, hay fever or eczema)	TEF - AL008582.1	0.2018	1.061	0.009933	1.04	1.082	5.954	2.62e-09

## Sheet: T S6
Supplementary Table 6. Sensitivity analyses of MR estimates of the associations between 5 environment factors and asthma
Note: nSNPs = The number of SNPs used in MR analysis; OR = Odds ratio; LCI = Lower confidence intevcal; UCI = Upper confidence interval; P value < 5.00E-03 (0.05/5), If there is significance, it is indicated in bold; Q = cochran's heterogeneity test; Q Pvalue = cochran's heterogeneity test P value; Intercept P value = intercept P value indicating the directional pleitropy of MR-Egger method.
			Environmental factors → Asthma (After clumping)								Asthma → Environmental factors (After clumping)
Category	Environmenal factors	Method	nSNPs	OR	LCI	UCI	P value	Q	Q Pvalue	MR-Egger Intercept P value	nSNPs	OR	LCI	UCI	P value	Q	Q Pvalue	MR-Egger Intercept P value
White blood cells	Leukocyte count	Inverse variance-weighted	93	1.08122	1.00985	1.15763	0.0250048	221.718	1.03105e-12	0.533838	85	1.07619	1.05167	1.10128	4.27513e-10	163.775	4.42758e-07	0.651381
		Weighted median	93	1.14918	1.06719	1.23748	0.000231607				85	1.0784	1.05035	1.10721	1.99933e-08
		GSMR	85	1.36644	1.24187	1.5035	1.53717e-10				82	1.26656	1.20219	1.33439	6.76304e-19
	Eosinophil count	Inverse variance-weighted	79	1.5276	1.29978	1.79536	2.71874e-07	173.074	3.60786e-09	0.158159	24	1.04845	1.02744	1.06988	4.62047e-06	54.7298	0.000212476	0.44778
		Weighted median	79	1.42055	1.1932	1.69121	7.97343e-05				24	1.05799	1.03725	1.07915	2.39426e-08
		GSMR	76	1.40452	1.29479	1.52355	2.73241e-16				23	1.1641	1.11835	1.21173	1.10101e-13
	Eosinophil percent	Inverse variance-weighted	59	1.17645	1.10283	1.25498	8.27678e-07	98.0282	0.000800805	0.0622797	24	1.12778	1.06155	1.19815	9.84916e-05	73.8179	3.0865e-07	0.15572
		Weighted median	59	1.15001	1.05876	1.24913	0.000920844				24	1.15897	1.09923	1.22196	4.66401e-08
		GSMR	59	1.34842	1.22987	1.4784	1.93078e-10				22	1.53271	1.37806	1.70472	3.56006e-15
Anthropometry	BMI	Inverse variance-weighted	163	1.05654	1.0368	1.07666	1.09835e-08	254.724	4.48373e-06	0.680673	90	0.979767	0.928717	1.03362	0.454034	193.748	9.5339e-10	0.129355
		Weighted median	163	1.05545	1.0283	1.08333	4.93738e-05				90	0.991727	0.935759	1.05104	0.779242
		GSMR	163	1.29824	1.20845	1.39471	9.51163e-13				86	0.927705	0.827447	1.04011	0.198435
	Waist circumference	Inverse variance-weighted	95	1.02034	1.00857	1.03225	0.000669149	167.017	5.33006e-06	0.557993	90	1.00498	0.882013	1.1451	0.940499	182.523	2.04213e-08	0.345264
		Weighted median	95	1.01608	1.0011	1.03129	0.0353115				90	0.988838	0.84696	1.15448	0.887034
		GSMR	95	1.27127	1.14608	1.41014	5.68168e-06				87	0.978957	0.736531	1.30117	0.883525

## Sheet: T S7
Supplementary Table 7. MR estimates of the associations between BMI and 4 asthma subtypes
Note: †, Before clumping of Mendelian randomization P < 1.25E-02 (0.05/4); ‡, After clumping of Mendelian randomization P < 1.25E-02 (0.05/4); nSNPs = The number of SNPs used in MR analysis; OR = Odds ratio; LCI = Lower confidence interval; UCI = Upper confidence interval; If there is significance, it is indicated in bold; Q = cochran's heterogeneity test; Q Pvalue = cochran's heterogeneity test …
		BMI (Before clumping) → Asthma subtype								BMI (After clumping) → Asthma subtype
Asthma subtype	Method	nSNPs	OR	LCI	UCI	P value†	Q	Q Pvalue	MR-Egger Intercept P value	nSNPs	OR	LCI	UCI	P value‡	Q	Q Pvalue	MR-Egger Intercept P value
Child-onset mild	Inverse variance-weighted	200	1.02143	0.992441	1.05126	0.148903	262.349	0.00148707	0.944704	163	1.02294	0.993476	1.05327	0.128254	183.514	0.107992	0.956785
	Weighted median	200	1.01688	0.976935	1.05846	0.412946				163	1.01415	0.969014	1.06138	0.545337
	GSMR	197	1.08897	0.96576	1.2279	0.164137				162	1.09286	0.95881	1.24565	0.18352
Child-onset moderate-to-severe	Inverse variance-weighted	200	1.10372	1.03828	1.17328	0.00155226	237.023	0.0336692	0.284455	163	1.12143	1.05192	1.19553	0.000447332	176.356	0.208414	0.224315
	Weighted median	200	1.09394	1.00006	1.19664	0.049854				163	1.10494	1.00306	1.21717	0.0431865
	GSMR	198	1.62158	1.24087	2.11909	0.000398977				163	1.7358	1.29657	2.32382	0.000211521
Adult-onset mild	Inverse variance-weighted	200	1.05771	1.03491	1.08103	4.54103e-07	289.009	3.15186e-05	0.904496	163	1.05596	1.03224	1.08022	2.62349e-06	213.065	0.00439476	0.655191
	Weighted median	200	1.02266	0.992493	1.05373	0.142466				163	1.02211	0.989993	1.05526	0.179435
	GSMR	196	1.27468	1.16807	1.39102	5.15046e-08				161	1.25193	1.13825	1.37697	3.72491e-06
Adult-onset moderate-to-severe	Inverse variance-weighted	200	1.11635	1.07466	1.15967	1.45076e-08	235.54	0.0389448	0.30276	163	1.10401	1.06005	1.14979	1.81146e-06	182.141	0.132998	0.198586
	Weighted median	200	1.11226	1.0538	1.17396	0.00011234				163	1.09232	1.02866	1.15993	0.00394907
	GSMR	200	1.66782	1.41168	1.97043	1.82189e-09				160	1.51222	1.25875	1.81672	9.93403e-06

## Sheet: T S8
Supplementary Table 8. MR estimates of the associations between BMI and 4 gender-stratified adult onset asthma subtypes
Note: †, Before clumping of Mendelian randomization P < 1.25E-02 (0.05/4); ‡, After clumping of Mendelian randomization P < 1.25E-02 (0.05/4); nSNPs = The number of SNPs used in MR analysis; OR = Odds ratio; LCI = Lower confidence interval; UCI = Upper confidence interval; If there is significance, it is indicated in bold; Q = cochran's heterogeneity test; Q Pvalue = cochran's heterogeneity test …
		BMI (Before clumping) → Adult onset asthma subtype								BMI (After clumping) → Adult onset asthma subtype
Asthma subtype	Method	nSNPs	OR	LCI	UCI	P value†	Q	Q Pvalue	MR-Egger Intercept P value	nSNPs	OR	LCI	UCI	P value‡	Q	Q Pvalue	MR-Egger Intercept P value
Male adult-onset mild	Inverse variance-weighted	200	1.049	1.01418	1.08501	0.00547357	262.695	0.00165759	0.971024	163	1.04413	1.00694	1.08268	0.0195912	205.873	0.0112171	0.877433
	Weighted median	200	1.04572	0.996904	1.09692	0.0668251				163	1.03654	0.982234	1.09385	0.191173
	GSMR	200	1.25913	1.09483	1.44809	0.00123782				163	1.23828	1.06265	1.44295	0.00617003
Male adult-onset moderate-to-severe	Inverse variance-weighted	200	1.08171	1.01613	1.15153	0.0138428	236.251	0.0363321	0.926991	163	1.0653	0.994475	1.14117	0.0715214	194.052	0.0434828	0.977719
	Weighted median	200	1.11162	1.02022	1.21122	0.0156382				163	1.06255	0.95999	1.17606	0.241385
	GSMR	200	1.43402	1.09125	1.88446	0.00969315				163	1.35223	1.00294	1.82316	0.0477861
Female adult-onset mild	Inverse variance-weighted	200	1.06239	1.03591	1.08955	2.60897e-06	240.545	0.0235249	0.846784	163	1.06238	1.03511	1.09037	5.09381e-06	173.331	0.257126	0.630801
	Weighted median	200	1.03906	1.00158	1.07796	0.0409538				163	1.03803	0.996869	1.08089	0.0705942
	GSMR	197	1.35483	1.21353	1.51258	6.51326e-08				162	1.348	1.19549	1.51997	1.08938e-06
Female adult-onset moderate-to-severe	Inverse variance-weighted	200	1.13857	1.08872	1.19069	1.33174e-08	204.642	0.376939	0.137664	163	1.12853	1.07527	1.18443	9.47154e-07	160.474	0.519136	0.0909611
	Weighted median	200	1.09061	1.01915	1.16708	0.0121214				163	1.0897	1.01109	1.17443	0.0245314
	GSMR	200	1.83279	1.48536	2.2615	1.60931e-08				163	1.76216	1.40006	2.21791	1.38355e-06

## Sheet: T S9
Supplementary Table 9. Two-sample MR estimates using the BMI SNPs summary statistics of the meta-association analysis in JBB and GIANT
Note: †, P < 0.05; ‡, After clumping of Mendelian randomization P < 1.25E-02 (0.05/4); nSNPs = The number of SNPs used in MR analysis; OR = Odds ratio; LCI = Lower confidence interval; UCI = Upper confidence interval; If there is significance, it is indicated in bold; Q = cochran's heterogeneity test; Q Pvalue = cochran's heterogeneity test P value; Intercept P value = intercept P value indicatin…
Environmenal factors	Asthma subtype	Method	nSNPs	OR	LCI	UCI	P value	Q	Q Pvalue	MR-Egger Intercept P value
BMI (JBB+GIANT) → Asthma†	Asthma	Inverse variance-weighted	147	1.18314	1.07482	1.30238	0.000597357	243.922	6.76299e-07	0.935913
		Weighted median	147	1.14251	1.00819	1.29472	0.0368187
		GSMR	142	1.1735	1.07814	1.27728	0.00021544
Environmenal factors	Asthma subtype	Method	nSNPs	OR	LCI	UCI	P value	Q	Q Pvalue	MR-Egger Intercept P value
BMI (JBB+GIANT) → Asthma subtype‡	Child-onset mild	Inverse variance-weighted	147	1.12264	0.946564	1.33146	0.183828	231.16	8.99057e-06	0.381639
		Weighted median	147	1.03576	0.82384	1.30219	0.763549
		GSMR	143	1.10678	0.948628	1.29129	0.197184
	Child-onset moderate-to-severe	Inverse variance-weighted	147	1.21546	0.8757	1.68705	0.243412	171.432	0.0737759	0.191711
		Weighted median	147	1.38478	0.839551	2.2841	0.2023
		GSMR	146	1.2119	0.860846	1.70612	0.270748
	Adult-onset mild	Inverse variance-weighted	147	1.16996	1.04453	1.31045	0.00666625	196.272	0.00349596	0.678671
		Weighted median	147	1.09623	0.932698	1.28842	0.264992
		GSMR	146	1.16993	1.04761	1.30654	0.00534633
	Adult-onset moderate-to-severe	Inverse variance-weighted	147	1.35058	1.10891	1.6449	0.00281003	158.302	0.22983	0.223713
		Weighted median	147	1.52245	1.12317	2.06368	0.00675916
		GSMR	146	1.39726	1.12748	1.73158	0.00224107

## Sheet: T S10
Supplementary Table 10. BMI-SNPs from GWAS in asthma controls of UK biobank
Note: proxy = Reported SNPs in previous study; PMID = PubMed ID of Precious study column; Previous study = Previously reported study for asthmatic traits about each locus; Trait = Trait of previous study; Reported Locus = ; MAF = minor allele frequency; OR = Odds ratio; SE = standard erreor; LCI = Lower confidence interval; UCI = Upper confidence interval. a, MHC region; b, palindromes (eg, A/T a…
CHR	rsID	Location	A1	A2	proxy	PMID	Previous study	Trait	Reported Locus	MAF	BETA	SE	LCI	UCI	STAT	P val	Removed SNP
1	rs301799	8489302	C	T	rs159962	30593698	Hubel C	Body fat percentage		0.4173	-0.01699	0.00297	-0.02281	-0.01117	-5.72	1.07e-08	c
1	rs61765651	72754314	T	C	rs2821248	26426971	Winkler TW	Body mass index	NEGR1, NEGR1-IT1	0.185	-0.03205	0.003697	-0.03929	-0.0248	-8.668	4.44e-18	HEIDI in AM
2	rs10203386	25136866	A	T	rs7586879	23583978	Monda KL	Body mass index	ADCY3	0.455	0.03315	0.002947	0.02737	0.03893	11.25	2.37e-29	b
2	rs11692215	100746573	T	C	rs13002946	30239722	Pulit SL	Body mass index	AFF3	0.2437	-0.02599	0.003426	-0.0327	-0.01927	-7.586	3.3e-14	c
3	rs1046953	50197097	T	C	rs9843653	30595370	Kichaev G	Body mass index		0.4153	-0.02775	0.002995	-0.03362	-0.02188	-9.266	1.95e-20	c
6	rs2066295	26168903	G	A	rs62396185	30593698	Hubel C	Body fat percentage		0.2246	-0.02452	0.003498	-0.03138	-0.01766	-7.01	2.39e-12	a
6	rs287836	83430993	A	G	rs9294260	30595370	Kichaev G	Body mass index		0.4291	0.0186	0.002986	0.01275	0.02446	6.231	4.65e-10	c
9	rs12335914	92209151	C	G	rs3949781	30595370	Kichaev G	Body mass index		0.4708	0.01754	0.002942	0.01177	0.0233	5.961	2.52e-09	b
10	rs10883027	99798234	G	C	rs2439823	30595370	Kichaev G	Body mass index		0.4699	0.0208	0.00299	0.01494	0.02665	6.956	3.52e-12	b
11	rs74881320	116765925	C	A	rs12281009	30595370	Kichaev G	Body mass index		0.06157	0.03432	0.006223	0.02212	0.04651	5.514	3.51e-08	c
11	rs7940866	130817579	A	T	rs7944782	30595370	Kichaev G	Body mass index		0.4972	0.01908	0.00296	0.01328	0.02489	6.447	1.15e-10	b
14	rs11844656	91459332	G	C	rs1285997	30595370	Kichaev G	Body mass index		0.4702	-0.01605	0.002938	-0.02181	-0.01029	-5.463	4.7e-08	b
14	rs4906263	103249127	G	C	rs3803286	30595370	Kichaev G	Body mass index		0.3441	0.01769	0.003073	0.01167	0.02371	5.756	8.61e-09	HEIDI in Asthma, CM
17	rs12936319	34959459	G	A	rs2306593	30595370	Kichaev G	Body mass index		0.3972	-0.02176	0.003025	-0.02769	-0.01583	-7.195	6.28e-13	HEIDI in Asthma
21	rs8134638	40644170	C	T	rs8134638	30595370	Kichaev G	Body mass index		0.3725	0.01919	0.003019	0.01327	0.02511	6.356	2.07e-10	HEIDI in Asthma
1	rs72660086	39571992	G	T	rs112566467	30595370	Kichaev G	Body mass index		0.2045	0.02048	0.003612	0.0134	0.02755	5.668	1.44e-08
1	rs375636453	46324567	A	T	rs1707322	28448500	Graff M	Body mass index	PIK3R3	0.03871	-0.04535	0.007428	-0.05991	-0.03079	-6.106	1.03e-09
1	rs2224976	49486981	A	G	rs3127553	26426971	Winkler TW	Body mass index	NR	0.3246	0.01763	0.00313	0.01149	0.02376	5.632	1.79e-08
1	rs12140153	62579891	T	G	rs12140153	30595370	Kichaev G	Body mass index		0.0842	-0.0311	0.005229	-0.04135	-0.02085	-5.948	2.72e-09
1	rs6690871	74977277	G	A	rs1514175	20935630	Speliotes EK	Body mass index	TNNI3K	0.4104	0.01676	0.003013	0.01086	0.02267	5.564	2.64e-08
1	rs5011601	78617847	A	T	rs17381664	28448500	Graff M	Body mass index	ZZZ3	0.3964	-0.02039	0.003027	-0.02632	-0.01445	-6.734	1.66e-11
1	rs284221	82389853	T	C	rs651533	30595370	Kichaev G	Body mass index		0.237	0.01913	0.00341	0.01245	0.02581	5.61	2.03e-08
1	rs1361739	96289734	A	G	rs10747472	25673413	Locke AE	Body mass index	FLJ31662	0.3291	-0.01761	0.003129	-0.02374	-0.01147	-5.627	1.83e-08
1	rs41279738	110082551	G	T	rs41279738	30595370	Kichaev G	Body mass index		0.02448	0.07768	0.009301	0.05945	0.09591	8.351	6.78e-17
1	rs12033257	112318484	G	A	rs1546924	25673413	Locke AE	Body mass index	FAM212B	0.382	-0.01871	0.00306	-0.02471	-0.01272	-6.116	9.59e-10
1	rs1409159	119538433	C	A	rs984222	30108127	Hoffmann TJ	Body mass index		0.2379	0.02091	0.003467	0.01411	0.0277	6.03	1.64e-09
1	rs61813324	156049877	T	C	rs61813324	30595370	Kichaev G	Body mass index		0.1258	0.02632	0.004392	0.01771	0.03492	5.992	2.07e-09
1	rs34720381	171455322	T	C	rs34720381	30595370	Kichaev G	Body mass index		0.08806	0.0301	0.005081	0.02014	0.04006	5.924	3.14e-09
1	rs545608	177899121	C	G	rs633715	23563607	Berndt SI	Body mass index	SEC16B	0.2049	0.05111	0.003608	0.04404	0.05818	14.16	1.61e-45
1	rs12145281	190306734	A	G	rs10920678	25673413	Locke AE	Body mass index	FAM5C	0.4351	0.01636	0.002952	0.01057	0.02214	5.541	3.01e-08
1	rs2494114	201801011	G	C	rs2820292	25673413	Locke AE	Body mass index	NAV1	0.3344	0.02814	0.003104	0.02206	0.03422	9.066	1.25e-19
1	rs11119364	210077581	T	A	rs6695101	30595370	Kichaev G	Body mass index		0.1777	0.02391	0.0038	0.01646	0.03136	6.292	3.13e-10
1	rs12042959	243533273	G	A	rs12042959	30595370	Kichaev G	Body mass index		0.1378	-0.02576	0.004216	-0.03403	-0.0175	-6.11	1e-09
2	rs4854343	638107	G	A	rs939584	28892062	Akiyama M	Body mass index	FAM150B, TMEM18	0.1701	-0.0533	0.003877	-0.0609	-0.0457	-13.75	5.35e-43
2	rs10929929	6161125	T	C	rs2091378	30595370	Kichaev G	Body mass index		0.2715	-0.01853	0.003326	-0.02504	-0.01201	-5.569	2.56e-08
2	rs4665434	28976403	A	G	rs4372836	25673413	Locke AE	Body mass index	PPP1CB	0.3899	0.01652	0.003012	0.01062	0.02243	5.485	4.14e-08
2	rs9636391	50201110	A	G	rs9636391	30595370	Kichaev G	Body mass index		0.1629	0.02325	0.003975	0.01546	0.03104	5.849	4.96e-09
2	rs60351949	55198661	C	G	rs7601895	30595370	Kichaev G	Body mass index		0.241	-0.01958	0.003431	-0.0263	-0.01285	-5.706	1.16e-08
2	rs12472381	59321225	A	G	rs10172678	30595370	Kichaev G	Body mass index		0.3978	0.02136	0.003001	0.01548	0.02724	7.116	1.11e-12
2	rs13033310	133523605	A	G	rs13033310	30595370	Kichaev G	Body mass index		0.2492	0.01879	0.00341	0.01211	0.02548	5.511	3.58e-08
2	rs115584509	145629568	T	G	rs7560871	30595370	Kichaev G	Body mass index		0.06601	0.03339	0.005902	0.02182	0.04496	5.658	1.53e-08
2	rs811869	147852042	G	A	rs778094	30595370	Kichaev G	Body mass index		0.3913	0.01653	0.00303	0.01059	0.02247	5.456	4.89e-08
2	rs72942795	159532400	T	C	rs11674055	30595370	Kichaev G	Height	TANC1	0.1467	-0.02238	0.004094	-0.03041	-0.01436	-5.467	4.59e-08
2	rs2884442	174936181	A	T	rs34234296	30595370	Kichaev G	Body mass index		0.402	0.0178	0.003034	0.01185	0.02374	5.866	4.47e-09
2	rs13427822	213414265	G	A	rs7599312	25673413	Locke AE	Body mass index	ERBB4	0.2651	-0.02153	0.003375	-0.02815	-0.01492	-6.38	1.77e-10
2	rs10195674	229016094	A	G	rs4500930	30595370	Kichaev G	Body mass index		0.3358	0.01863	0.003133	0.01249	0.02477	5.948	2.71e-09
2	rs35709702	230593969	A	T	rs62190394	30595370	Kichaev G	Body mass index		0.3242	0.01778	0.003173	0.01156	0.024	5.604	2.1e-08
3	rs28350	42418446	A	G	rs9839267	30239722	Pulit SL	Body mass index	SALL4P6, AC018358.1	0.1741	0.02204	0.003856	0.01449	0.0296	5.716	1.09e-08
3	rs9844531	53171822	G	A	rs2256332	30595370	Kichaev G	Body mass index		0.3106	-0.01854	0.003185	-0.02479	-0.0123	-5.822	5.83e-09
3	rs10865612	85868529	C	T	rs6762267	30271922	Clifton EAD	Body mass index	CADM2	0.3582	-0.02382	0.003066	-0.02982	-0.01781	-7.768	7.99e-15
3	rs4857330	94037499	T	C	rs1454687	30595370	Kichaev G	Body mass index		0.4434	0.02403	0.002943	0.01826	0.0298	8.165	3.22e-16
3	rs12695568	131727438	T	C	rs876424	26426971	Winkler TW	Body mass index	MRPL3, SNORA58, MIR5704, ACPP, DNAJC13	0.1955	0.02844	0.003692	0.02121	0.03568	7.705	1.32e-14
3	rs12491275	136185602	C	A	rs9880211	25673413	Locke AE	Body mass index	STAG1	0.2424	-0.02302	0.003412	-0.02971	-0.01634	-6.748	1.5e-11
3	rs10513136	141107612	A	G	rs16851483	25673413	Locke AE	Body mass index	RASA2	0.06386	0.03251	0.005916	0.02092	0.04411	5.496	3.89e-08
3	rs355777	154034950	C	G	rs9438	30108127	Hoffmann TJ	Body mass index	NR	0.4063	0.01901	0.00299	0.01315	0.02487	6.359	2.04e-10
3	rs699927	157932227	G	T	rs4395360	25673413	Locke AE	Body mass index	C3orf55	0.4117	-0.01757	0.002979	-0.02341	-0.01173	-5.899	3.66e-09
3	rs6804915	170627909	A	C	rs61791109	30595370	Kichaev G	Body mass index		0.2915	0.01908	0.003237	0.01274	0.02543	5.895	3.74e-09
3	rs529200	173114305	A	G	rs529200	30595370	Kichaev G	Body mass index		0.4664	-0.01835	0.002939	-0.02411	-0.01259	-6.243	4.29e-10
3	rs3914188	184010048	G	C	rs7620457	25673413	Locke AE	Body mass index	HTR3D	0.2675	0.01997	0.003306	0.01349	0.02645	6.041	1.53e-09
3	rs73052033	185828465	C	T	rs6809651	28448500	Graff M	Body mass index	ETV5	0.1812	-0.03077	0.003788	-0.0382	-0.02335	-8.123	4.57e-16
4	rs6851060	3380088	C	T	rs2051559	30595370	Kichaev G	Body mass index		0.1258	0.02644	0.004428	0.01776	0.03512	5.971	2.36e-09
4	rs66679256	18351898	T	C	rs1477890	30595370	Kichaev G	Body mass index		0.4447	0.01783	0.002955	0.01204	0.02362	6.036	1.58e-09
4	rs10938397	45182527	G	A	rs1996023	28892062	Akiyama M	Body mass index	GNPDA2, GABRG1	0.4286	0.02992	0.002956	0.02413	0.03572	10.12	4.44e-24
4	rs11724750	80808820	C	T	rs35851183	30595370	Kichaev G	Body mass index		0.4032	0.01783	0.002977	0.012	0.02367	5.99	2.1e-09
4	rs13135092	103198082	G	A	rs13107325	20935630	Speliotes EK	Body mass index	SLC39A8	0.07863	0.04956	0.0054	0.03897	0.06014	9.178	4.44e-20
5	rs13176429	43152216	T	C	rs782971	25673413	Locke AE	Body mass index	ZNF131	0.3124	-0.01816	0.003156	-0.02435	-0.01198	-5.755	8.68e-09
5	rs116658630	51071092	A	G	rs79125854	30595370	Kichaev G	Body mass index		0.02951	0.04669	0.008426	0.03017	0.0632	5.541	3.01e-08
5	rs28785208	63029436	T	C	rs1503526	26426971	Winkler TW	Body mass index	RNF180	0.4815	0.01598	0.00293	0.01023	0.02172	5.453	4.97e-08
5	rs6864091	75010002	C	T	rs888789	24861553	Wen W	Body mass index	FLJ35779	0.3691	-0.02688	0.003051	-0.03286	-0.0209	-8.809	1.27e-18
5	rs1477290	87988934	C	T	rs6893807	24861553	Wen W	Body mass index	LINC00461	0.1372	0.03528	0.004344	0.02676	0.04379	8.121	4.64e-16
5	rs158283	107469524	C	T	rs288232	25673413	Locke AE	Body mass index	FBXL17	0.167	-0.02747	0.003935	-0.03519	-0.01976	-6.981	2.94e-12
5	rs1598811	170466238	T	A	rs7730898	30108127	Hoffmann TJ	Body mass index	NR	0.2649	-0.02215	0.003288	-0.02859	-0.0157	-6.735	1.64e-11
6	rs4443503	34689939	T	G	rs205262	25673413	Locke AE	Body mass index	C6orf106	0.2174	0.02971	0.003562	0.02273	0.03669	8.341	7.4e-17
6	rs9471333	40362023	C	T	rs2033529	25673413	Locke AE	Body mass index	TDRG1	0.4465	0.02363	0.002942	0.01787	0.0294	8.032	9.6e-16
6	rs943005	50865820	T	C	rs17665162	25673413	Locke AE	Body mass index	DEFB112	0.1693	0.0423	0.003908	0.03465	0.04996	10.83	2.66e-27
6	rs6938973	98421721	T	C	rs6938973	30595370	Kichaev G	Body mass index		0.3918	-0.02127	0.002992	-0.02714	-0.01541	-7.109	1.17e-12
6	rs9387640	119508871	T	C	rs13218383	30595370	Kichaev G	Body mass index		0.3681	-0.01698	0.003045	-0.02295	-0.01101	-5.576	2.46e-08
6	rs12200046	154315310	T	C	rs9478496	30595370	Kichaev G	Body mass index		0.1207	0.02732	0.004426	0.01865	0.036	6.174	6.68e-10
7	rs2056477	2079744	C	G	rs4721089	30595370	Kichaev G	Body mass index		0.2306	-0.02184	0.003501	-0.0287	-0.01498	-6.238	4.45e-10
7	rs215614	32347335	G	A	rs17161076	26426971	Winkler TW	Body mass index	LOC100130673, LSM5, AVL9, DPY19L1P1, ZNRF2P1, MIR550A2, MIR550B2	0.3755	0.01773	0.003037	0.01178	0.02368	5.838	5.28e-09
7	rs55635644	75122657	G	A	rs58862095	30595370	Kichaev G	Body mass index		0.4512	0.02156	0.002992	0.0157	0.02743	7.207	5.72e-13
7	rs62474172	76630508	G	C	rs2245368	25673413	Locke AE	Body mass index	PMS2L11	0.1591	0.03052	0.004104	0.02247	0.03856	7.436	1.04e-13
7	rs11496125	103417557	T	C	rs12375196	30595370	Kichaev G	Body mass index		0.4254	0.01681	0.002987	0.01096	0.02267	5.629	1.81e-08
7	rs2396122	109165786	C	T	rs1524277	30595370	Kichaev G	Body mass index		0.4841	0.0163	0.002923	0.01057	0.02202	5.574	2.49e-08
7	rs2396626	113028722	G	A	rs2396625	30595370	Kichaev G	Body mass index		0.3433	-0.02048	0.003118	-0.02659	-0.01437	-6.568	5.11e-11
7	rs10236214	150668070	C	T	rs1805123	30595370	Kichaev G	Body mass index		0.3479	-0.01954	0.003084	-0.02559	-0.0135	-6.338	2.34e-10
8	rs9650618	9182565	T	A	rs12546962	25673413	Locke AE	Body mass index	LOC157273	0.2917	-0.02173	0.003235	-0.02807	-0.01539	-6.717	1.86e-11
8	rs17301991	14279640	T	C	rs13263601	30595370	Kichaev G	Body mass index		0.2958	0.01936	0.00319	0.0131	0.02561	6.067	1.31e-09
8	rs73225274	21088909	G	A	rs10101364	30239722	Pulit SL	Body mass index	TMEM97P2, AC018541.1	0.1343	0.02611	0.004326	0.01764	0.03459	6.037	1.58e-09
8	rs35894137	43071838	T	C	rs117281273	33045005	Vogelezang S	Childhood body mass index	AC113191.1	0.07906	-0.02934	0.005372	-0.03987	-0.01881	-5.462	4.73e-08
8	rs11777492	67196812	G	A	rs11780222	30595370	Kichaev G	Body mass index		0.2457	-0.02045	0.003464	-0.02724	-0.01366	-5.903	3.57e-09
8	rs12679106	73443198	G	T	rs1808629	30595370	Kichaev G	Body mass index		0.2964	0.02278	0.003247	0.01641	0.02914	7.015	2.31e-12
8	rs12678759	76786941	T	C	rs2941428	30595370	Kichaev G	Body mass index		0.2908	-0.0241	0.003224	-0.03042	-0.01778	-7.475	7.74e-14
8	rs2467210	85679207	A	G	rs2634047	30595370	Kichaev G	Body mass index		0.2286	-0.02011	0.003458	-0.02688	-0.01333	-5.814	6.11e-09
8	rs13258769	95583809	A	G	rs4366055	28892062	Akiyama M	Body mass index	KIAA1429	0.3143	-0.01747	0.00317	-0.02369	-0.01126	-5.512	3.56e-08
9	rs62549014	11854277	T	C	rs12375985	30595370	Kichaev G	Body mass index		0.4463	0.01636	0.002957	0.01057	0.02216	5.533	3.14e-08
9	rs9776097	15647348	T	G	rs4740619	25673413	Locke AE	Body mass index	C9orf93	0.4421	-0.01858	0.002958	-0.02438	-0.01278	-6.282	3.35e-10
9	rs10962549	16719445	T	C	rs10962547	30595370	Kichaev G	Body mass index		0.168	0.02637	0.003933	0.01866	0.03407	6.704	2.04e-11
9	rs7857323	28412227	T	A	rs2183824	28892062	Akiyama M	Body mass index	LINGO2	0.3212	0.02339	0.003125	0.01727	0.02952	7.487	7.06e-14
9	rs3811125	94187247	T	C	rs10820852	30595370	Kichaev G	Body mass index		0.2789	-0.01965	0.003281	-0.02608	-0.01322	-5.989	2.11e-09
9	rs2417998	111958746	C	G	rs6477694	25673413	Locke AE	Body mass index	EPB41L4B	0.2931	0.01909	0.003249	0.01272	0.02545	5.875	4.24e-09
10	rs7094644	16773864	G	A	rs7893571	30595370	Kichaev G	Body mass index		0.3092	-0.01769	0.003216	-0.02399	-0.01139	-5.5	3.8e-08
10	rs11012732	21830104	G	A	rs12770228	30108127	Hoffmann TJ	Body mass index	NR	0.3267	0.02435	0.003125	0.01822	0.03047	7.792	6.64e-15
10	rs41310284	102447647	A	C	rs41310284	30595370	Kichaev G	Body mass index		0.09474	-0.02729	0.004891	-0.03688	-0.0177	-5.579	2.42e-08
10	rs845084	125220036	A	G	rs845084	30595370	Kichaev G	Body mass index		0.2581	0.01969	0.003376	0.01307	0.0263	5.832	5.47e-09
10	rs2172131	133978962	T	C	rs2172131	30595370	Kichaev G	Body mass index		0.4151	0.01987	0.002968	0.01406	0.02569	6.696	2.15e-11
11	rs62622852	8639331	T	C	rs16937956	28892062	Akiyama M	Body mass index	LMO1, STK33	0.1056	-0.02617	0.004787	-0.03555	-0.01679	-5.467	4.57e-08
11	rs6265	27679916	T	C	rs4923460	28448500	Graff M	Body mass index	BDNF	0.1869	-0.04009	0.003736	-0.04741	-0.03277	-10.73	7.42e-27
11	rs60572790	43692383	C	T	rs4755726	26426971	Winkler TW	Body mass index	NR	0.3163	0.02691	0.003173	0.02069	0.03313	8.482	2.23e-17
11	rs12363232	47623890	T	C	rs7124681	28448500	Graff M	Body mass index	CUGBP1	0.3411	0.02363	0.003076	0.0176	0.02966	7.681	1.59e-14
11	rs12363672	55684028	C	A	rs2187511	26865924	Lee M	Body mass index	OR8U8	0.02513	0.05213	0.009088	0.03432	0.06994	5.736	9.69e-09
11	rs10791830	65661291	T	C	rs2234458	30595370	Kichaev G	Body mass index		0.1973	0.02581	0.003691	0.01857	0.03304	6.991	2.73e-12
11	rs7111775	84629013	G	T	rs349071	30595370	Kichaev G	Body mass index		0.4681	0.01667	0.002933	0.01092	0.02242	5.684	1.32e-08
11	rs1048932	115044850	A	C	rs12286929	25673413	Locke AE	Body mass index	CADM1	0.4132	-0.01735	0.002975	-0.02318	-0.01152	-5.833	5.46e-09
11	rs12364470	134601012	G	T	rs12364470	30595370	Kichaev G	Body mass index		0.161	0.02528	0.003936	0.01756	0.03299	6.423	1.34e-10
12	rs11611246	939480	T	G	rs11611246	25673413	Locke AE	Body mass index	WNK1	0.2092	0.02378	0.003581	0.01676	0.03079	6.64	3.14e-11
12	rs12422552	14413931	C	G	rs12422552	30595370	Kichaev G	Body mass index		0.2715	-0.02057	0.003319	-0.02707	-0.01406	-6.196	5.79e-10
12	rs7132908	50263148	A	G	rs7138803	19079260	Thorleifsson G	Body mass index	BCDIN3D, FAIM2	0.3787	0.02807	0.00301	0.02217	0.03397	9.326	1.11e-20
12	rs1453696	61883417	C	T	rs3759287	31669095	Zhu Z	Body mass index	TAFA2	0.2764	0.01886	0.003289	0.01242	0.02531	5.734	9.81e-09
12	rs61754230	72179446	T	C	rs61754230	30595370	Kichaev G	Body mass index		0.01889	0.06218	0.01053	0.04155	0.08281	5.906	3.51e-09
12	rs12580757	90133518	A	T	rs73202945	30595370	Kichaev G	Body mass index		0.2376	-0.01954	0.003433	-0.02627	-0.01281	-5.692	1.26e-08
12	rs73185858	103723581	T	C	rs1464321	25673413	Locke AE	Body mass index	C12orf42	0.175	-0.02299	0.003841	-0.03052	-0.01546	-5.985	2.17e-09
12	rs12423420	122938466	G	A	rs10846664	26426971	Winkler TW	Body mass index	NR	0.2674	-0.02285	0.003317	-0.02935	-0.01635	-6.889	5.63e-12
13	rs1967772	28036062	A	G	rs1218822	30595370	Kichaev G	Body mass index		0.2773	-0.01815	0.003274	-0.02456	-0.01173	-5.542	2.99e-08
13	rs1018800	33198176	T	A	rs9595908	25673413	Locke AE	Body mass index	PDS5B	0.3497	-0.0187	0.003067	-0.02471	-0.01269	-6.097	1.08e-09
13	rs7982447	54453811	C	T	rs1379828	30595370	Kichaev G	Body mass index		0.2083	0.02066	0.003646	0.01351	0.02781	5.666	1.47e-08
13	rs2121058	58627256	C	T	rs9563576	25673413	Locke AE	Body mass index	PCDH17	0.2307	-0.02222	0.003494	-0.02907	-0.01538	-6.361	2.01e-10
13	rs9540493	66205704	A	G	rs9540493	25673413	Locke AE	Body mass index	MIR548X2	0.4601	0.01642	0.002963	0.01061	0.02222	5.542	3e-08
13	rs914032	112241019	G	A	rs2528787	30595370	Kichaev G	Body mass index		0.4102	0.0188	0.002986	0.01294	0.02465	6.295	3.09e-10
14	rs17535391	25936608	A	T	rs12879423	30595370	Kichaev G	Body mass index		0.2615	-0.01854	0.00331	-0.02503	-0.01205	-5.601	2.14e-08
14	rs9788550	29681138	C	G	rs9788550	30595370	Kichaev G	Body mass index		0.2439	-0.02392	0.003419	-0.03062	-0.01722	-6.996	2.64e-12
14	rs12883788	33303540	T	C	rs2239647	30595370	Kichaev G	Body mass index		0.4513	0.0162	0.00295	0.01042	0.02198	5.492	3.98e-08
14	rs8008910	79944099	A	G	rs7141420	25673413	Locke AE	Body mass index	NRXN3	0.2214	0.02649	0.003518	0.01959	0.03338	7.528	5.15e-14
14	rs6575340	94023972	G	A	rs3783890	25673413	Locke AE	Body mass index	BTBD7	0.3693	-0.01869	0.003059	-0.02469	-0.0127	-6.111	9.93e-10
15	rs338364	68173921	G	A	rs11637027	30108127	Hoffmann TJ	Body mass index		0.2789	-0.02231	0.003292	-0.02876	-0.01586	-6.778	1.22e-11
15	rs35364449	74278126	T	C	rs35364449	30595370	Kichaev G	Body mass index		0.1039	0.02982	0.004695	0.02061	0.03902	6.351	2.15e-10
15	rs2684801	99480636	T	C	rs34303684	30595370	Kichaev G	Body mass index		0.4599	0.01712	0.002942	0.01135	0.02289	5.818	5.95e-09
16	rs7193783	4949608	A	C	rs2037912	30108127	Hoffmann TJ	Body mass index		0.3572	0.01839	0.003094	0.01233	0.02445	5.944	2.79e-09
16	rs8053333	6713419	G	T	rs11642387	30595370	Kichaev G	Body mass index		0.3146	-0.01756	0.003172	-0.02377	-0.01134	-5.535	3.12e-08
16	rs66674044	19904344	T	A	rs7191155	30108127	Hoffmann TJ	Body mass index		0.1397	-0.02776	0.004193	-0.03598	-0.01954	-6.62	3.59e-11
16	rs2342892	24540806	T	G	rs7195386	28892062	Akiyama M	Body mass index	RBBP6	0.4777	0.01612	0.002925	0.01038	0.02185	5.51	3.6e-08
16	rs12928404	28847246	C	T	rs2650492	25673413	Locke AE	Body mass index	SBK1	0.4075	0.03125	0.002976	0.02542	0.03708	10.5	8.82e-26
16	rs7187250	53810546	A	C	rs57292959	26961502	Wood AR	Body mass index	FTO	0.3924	0.06616	0.002994	0.06029	0.07202	22.1	4.41e-108
16	rs62044676	62801840	C	A	rs2962466	30595370	Kichaev G	Body mass index		0.4774	-0.01666	0.002942	-0.02242	-0.01089	-5.663	1.49e-08
16	rs4783722	69581912	C	T	rs889398	25673413	Locke AE	Body mass index	MIR1538	0.4018	-0.02359	0.002987	-0.02945	-0.01774	-7.898	2.84e-15
17	rs4790841	1835482	T	C	rs4516268	30595370	Kichaev G	Body mass index		0.1489	-0.02891	0.004071	-0.03688	-0.02093	-7.101	1.24e-12
17	rs10792	5288179	T	A	rs3026101	28892062	Akiyama M	Body mass index	RABEP1	0.3001	0.01876	0.003208	0.01247	0.02505	5.849	4.96e-09
17	rs1320251	21264396	T	C	rs4986044	25673413	Locke AE	Body mass index	KCNJ12	0.4593	-0.01912	0.002963	-0.02493	-0.01332	-6.455	1.09e-10
17	rs8078459	28164057	C	T	rs2020942	30595370	Kichaev G	Body mass index		0.4968	-0.01793	0.002954	-0.02372	-0.01214	-6.068	1.3e-09
17	rs208015	46252346	T	C	rs3764400	20935630	Speliotes EK	Body mass index	CBX1	0.06801	0.04241	0.005851	0.03094	0.05388	7.248	4.23e-13
17	rs72845888	61667008	T	C	rs17631394	26426971	Winkler TW	Body mass index	Intergenic	0.05461	-0.03721	0.006273	-0.0495	-0.02491	-5.932	3e-09
17	rs9915667	78754340	A	G	rs12939549	26426971	Winkler TW	Body mass index		0.4363	-0.01788	0.002958	-0.02367	-0.01208	-6.043	1.52e-09
18	rs1652376	21109466	T	G	rs1788808	30595370	Kichaev G	Body mass index		0.4682	-0.01664	0.002932	-0.02239	-0.01089	-5.675	1.39e-08
18	rs12956553	39531129	A	G	rs559231	30595370	Kichaev G	Body mass index		0.1248	0.02721	0.004493	0.0184	0.03601	6.056	1.4e-09
18	rs1833289	52528688	A	G	rs7243785	28892062	Akiyama M	Body mass index	DYNAP, RAB27B	0.2183	0.0239	0.003539	0.01697	0.03084	6.754	1.44e-11
18	rs2168711	57848531	C	T	rs7234864	23669352	Graff M	Body mass index	MC4R, PMAIP1	0.2361	0.05125	0.003455	0.04447	0.05802	14.83	9.69e-50
19	rs2289286	1822668	C	T	rs3746038	30239722	Pulit SL	Body mass index	AC012615.3, KLF16	0.2142	-0.0225	0.003615	-0.02959	-0.01542	-6.224	4.84e-10
19	rs188955288	4067314	T	C	rs72976986	30595370	Kichaev G	Body mass index		0.1831	-0.02269	0.003826	-0.03019	-0.01519	-5.931	3.01e-09
19	rs273505	18217147	C	T	rs273505	30595370	Kichaev G	Body mass index		0.4213	0.01937	0.002966	0.01356	0.02518	6.53	6.6e-11
19	rs62104477	30294991	T	G	rs113701136	30595370	Kichaev G	Body mass index		0.3221	0.01877	0.003126	0.01264	0.0249	6.005	1.92e-09
19	rs55655041	30995200	C	T	rs11084553	30595370	Kichaev G	Body mass index		0.1506	-0.02292	0.004051	-0.03086	-0.01498	-5.658	1.53e-08
19	rs10423928	46182304	A	T	rs11671664	22344219	Wen W	Body mass index	GIPR, QPCTL	0.1924	-0.03248	0.003703	-0.03973	-0.02522	-8.77	1.79e-18
19	rs112551143	47557971	A	G	rs3810291	20935630	Speliotes EK	Body mass index	TMEM160, ZC3H4	0.2485	-0.02798	0.003462	-0.03476	-0.02119	-8.082	6.39e-16
20	rs2326844	6628406	G	C	rs6107853	23669352	Graff M	Body mass index	BMP2	0.3658	-0.02223	0.003039	-0.02818	-0.01627	-7.313	2.62e-13
20	rs6083730	25027526	G	A	rs6050446	30108127	Hoffmann TJ	Body mass index		0.3522	-0.01672	0.003052	-0.02271	-0.01074	-5.479	4.27e-08
20	rs2378255	33289225	T	C	rs2378255	31669095	Zhu Z	Body mass index	NCOA6	0.2349	-0.0204	0.003476	-0.02722	-0.01359	-5.87	4.36e-09
20	rs17806379	51107290	T	C	rs16996700	30108127	Hoffmann TJ	Body mass index		0.1783	-0.0275	0.003803	-0.03495	-0.02005	-7.231	4.8e-13
20	rs150998792	62130403	T	G	rs11699828	30595370	Kichaev G	Body mass index		0.04219	-0.03913	0.007095	-0.05304	-0.02522	-5.515	3.49e-08
21	rs394608	46581798	T	C	rs427943	25673413	Locke AE	Body mass index	ADARB1	0.4636	-0.02117	0.002947	-0.02695	-0.0154	-7.184	6.81e-13
22	rs28722029	40611012	A	G	rs4820408	25673413	Locke AE	Body mass index	TNRC6B	0.3183	-0.02002	0.003146	-0.02619	-0.01385	-6.363	1.98e-10

[truncated: 5 more sheets: T S11, T S12, T S13, T S14, T S15]
